# Supplementary material for: Tetracarbon­ylbis(η5-cyclo­penta­dien­yl)bis(diphenyl­phosphine)dimolybdenum(Mo—Mo) hexane solvate
Source: Acta Crystallogr Sect E Struct Rep Online. 2008 Jun 19;64(Pt 7):m940. doi: 10.1107/S1600536808017996 (PMC2961865; doi:10.1107/S1600536808017996)
Supplement: Supplementary file 1 [file e-64-0m940-sup1.cif]

##############################################################################
###                                                                        ###
###        Electronic paper (Acta Crystallographica Section E)             ###
###                                                                        ###
##############################################################################
#                                                                            #
# This CIF contains the data in a paper accepted for publication in Acta     #
# Crystallographica Section E. It conforms to the requirements of Notes      #
# for Authors for Section E, and has been peer reviewed under the auspices   #
# of the IUCr Commission on Journals.                                        #
#                                                                            #
# Full details of the Crystallographic Information File format               #
# are given in the paper "The Crystallographic Information File (CIF):       #
# a New Standard Archive File for Crystallography" by S. R. Hall, F. H.      #
# Allen and I. D. Brown [Acta Cryst. (1991), A47, 655-685].                  #
#                                                                            #
# The current version of the core CIF dictionary is obtainable from          #
# ftp://ftp.iucr.org/pub/cif_core.dic. The current version number is 2.4.    #
#                                                                            #
# Software is freely available for graphical display of the structure(s) in  #
# this CIF.  For information consult the CIF home page http://www.iucr.org/  #
# cif/home.html                                                              #
#                                                                            #
# This file may be used for bona fide research purposes within the           #
# scientific community so long as proper attribution is given to the journal # 
# article from which it was obtained.                                        #
#                                                                            #
##############################################################################
                                             
data_I
_audit_creation_method     'Bruker SHELXTL 6.10'
_chemical_name_systematic
;
Tetracarbonylbis(\h^5^-
cyclopentadienyl)bis(diphenylphosphine)dimolybdenum(Mo---Mo)
hexane solvate
;
_chemical_name_common     ?
_chemical_formula_moiety     'C38 H32 Mo2 O4 P2, C6 H14'
_chemical_formula_sum     'C44 H46 Mo2 O4 P2'
_chemical_formula_iupac     '[Mo2 (C5 H5)2 (C12 H11 P)2 (C O)4], C6 H14'
_chemical_formula_weight     892.63
_chemical_melting_point     ?
_symmetry_cell_setting     triclinic
_symmetry_space_group_name_H-M     'P -1'
_symmetry_space_group_name_Hall     '-P 1'
loop_
    _symmetry_equiv_pos_as_xyz
    'x, y, z'
    '-x, -y, -z'
_cell_length_a     8.6261(18)
_cell_length_b     9.2910(19)
_cell_length_c     13.697(3)
_cell_angle_alpha     81.893(4)
_cell_angle_beta     71.985(4)
_cell_angle_gamma     73.896(4)
_cell_volume     1001.1(4)
_cell_formula_units_Z     1
_cell_measurement_reflns_used     882
_cell_measurement_theta_min     2.56
_cell_measurement_theta_max     17.55
_cell_measurement_temperature     173(2)
_exptl_crystal_description     block
_exptl_crystal_colour     red
_exptl_crystal_size_max     0.15
_exptl_crystal_size_mid     0.07
_exptl_crystal_size_min     0.01
_exptl_crystal_density_diffrn     1.481
_exptl_crystal_density_meas     ?
_exptl_crystal_density_method     'not measured'
_exptl_crystal_F_000     456
_exptl_absorpt_coefficient_mu     0.748
_exptl_absorpt_correction_type     'multi-scan'
_exptl_absorpt_process_details     '(SADABS; Sheldrick, 1995)'
_exptl_absorpt_correction_T_min     0.8961
_exptl_absorpt_correction_T_max     0.9926
_exptl_special_details
;
;
_diffrn_ambient_temperature     173(2)
_diffrn_radiation_type     MoK\a
_diffrn_radiation_wavelength     0.71073
_diffrn_radiation_source     'fine-focus sealed tube'
_diffrn_radiation_monochromator     graphite
_diffrn_measurement_device_type     'Bruker SMART APEX CCD area-detector'
_diffrn_measurement_method     '\f and \w'
_diffrn_detector_area_resol_mean     ?
_diffrn_reflns_number     11167
_diffrn_reflns_av_R_equivalents     0.0864
_diffrn_reflns_av_sigmaI/netI     0.1384
_diffrn_reflns_theta_min     1.57
_diffrn_reflns_theta_max     27.00
_diffrn_reflns_theta_full     27.00
_diffrn_measured_fraction_theta_max     0.991
_diffrn_measured_fraction_theta_full     0.991
_diffrn_reflns_limit_h_min     -10
_diffrn_reflns_limit_h_max     10
_diffrn_reflns_limit_k_min     -11
_diffrn_reflns_limit_k_max     11
_diffrn_reflns_limit_l_min     -17
_diffrn_reflns_limit_l_max     17
_diffrn_standards_number     ?
_diffrn_standards_interval_count     ?
_diffrn_standards_interval_time     ?
_diffrn_standards_decay_%     ?
_refine_special_details
;
Refinement of <i>F</i>^2^ against ALL reflections. The weighted <i>R</i>-factor
<i>wR</i> and goodness of fit <i>S</i> are based on <i>F</i>^2^, conventional
<i>R</i>-factors <i>R</i> are based on <i>F</i>, with <i>F</i> set to zero for
negative <i>F</i>^2^. The threshold expression of <i>F</i>^2^ >
\s(<i>F</i>^2^) is used only for calculating <i>R</i>-factors(gt) <i>etc</i>.
and is not relevant to the choice of reflections for refinement.
<i>R</i>-factors based on <i>F</i>^2^ are statistically about twice as large
as those based on <i>F</i>, and <i>R</i>- factors based on ALL data will be
even larger.
;
_reflns_number_total     4330
_reflns_number_gt     2766
_reflns_threshold_expression     I>2\s(I)
_refine_ls_structure_factor_coef     Fsqd
_refine_ls_matrix_type     full
_refine_ls_R_factor_all     0.1097
_refine_ls_R_factor_gt     0.0663
_refine_ls_wR_factor_gt     0.1357
_refine_ls_wR_factor_ref     0.1524
_refine_ls_goodness_of_fit_ref     0.949
_refine_ls_restrained_S_all     0.949
_refine_ls_number_reflns     4330
_refine_ls_number_parameters     212
_refine_ls_number_restraints     0
_refine_ls_hydrogen_treatment     mixed
_refine_ls_weighting_scheme     calc
_refine_ls_weighting_details
                 'calc w=1/[\s^2^(Fo^2^)+(0.0637P)^2^] where P=(Fo^2^+2Fc^2^)/3'
_atom_sites_solution_hydrogens     geom
_atom_sites_solution_primary     direct
_atom_sites_solution_secondary     difmap
_refine_ls_shift/su_max     0.000
_refine_ls_shift/su_mean     0.000
_refine_diff_density_max     1.058
_refine_diff_density_min     -1.092
_refine_ls_extinction_method     none
_refine_ls_extinction_coef     ?
loop_
    _atom_type_symbol
    _atom_type_description
    _atom_type_scat_dispersion_real
    _atom_type_scat_dispersion_imag
    _atom_type_scat_source
    'C' 'C' 0.0033 0.0016
                         'International Tables Vol C Tables 4.2.6.8 and 6.1.1.4'
    'H' 'H' 0.0000 0.0000
                         'International Tables Vol C Tables 4.2.6.8 and 6.1.1.4'
    'O' 'O' 0.0106 0.0060
                         'International Tables Vol C Tables 4.2.6.8 and 6.1.1.4'
    'P' 'P' 0.1023 0.0942
                         'International Tables Vol C Tables 4.2.6.8 and 6.1.1.4'
    'Mo' 'Mo' -1.6832 0.6857
                         'International Tables Vol C Tables 4.2.6.8 and 6.1.1.4'
_computing_data_collection     'SMART (Bruker, 2000)'
_computing_cell_refinement     'SAINT (Bruker, 2000)'
_computing_data_reduction     'SAINT (Bruker, 2000)'
_computing_structure_solution     'SHELXTL (Sheldrick, 2008)'
_computing_structure_refinement     'SHELXTL (Sheldrick, 2008)'
_computing_molecular_graphics     'SHELXTL (Sheldrick, 2008)'
_computing_publication_material     'SHELXTL (Sheldrick, 2008)'
loop_
    _atom_site_type_symbol
    _atom_site_label
    _atom_site_fract_x
    _atom_site_fract_y
    _atom_site_fract_z
    _atom_site_U_iso_or_equiv
    _atom_site_adp_type
    _atom_site_calc_flag
    _atom_site_refinement_flags
    _atom_site_occupancy
    _atom_site_disorder_assembly
    _atom_site_disorder_group
    Mo Mo1 0.08453(7) 0.07667(6) 0.06104(5) 0.02499(19) Uani d . 1 . .
    P P1 0.2686(2) -0.04682(18) 0.16299(13) 0.0285(4) Uani d . 1 . .
    O O1 -0.1657(6) -0.0706(6) 0.2330(4) 0.0454(13) Uani d . 1 . .
    O O2 0.3623(6) -0.1648(5) -0.0744(4) 0.0397(12) Uani d . 1 . .
    C C1 -0.0688(9) -0.0224(8) 0.1649(5) 0.0343(16) Uani d . 1 . .
    C C2 0.2458(8) -0.0818(7) -0.0233(5) 0.0304(15) Uani d . 1 . .
    C C3 -0.0039(10) 0.3062(6) -0.0307(6) 0.0365(18) Uani d . 1 . .
    H H3A -0.0649 0.3205 -0.0841 0.044 Uiso calc R 1 . .
    C C4 -0.0793(9) 0.3252(7) 0.0762(6) 0.0415(19) Uani d . 1 . .
    H H4A -0.2028 0.3570 0.1110 0.050 Uiso calc R 1 . .
    C C5 0.0493(9) 0.3080(7) 0.1222(6) 0.0372(18) Uani d . 1 . .
    H H5A 0.0335 0.3272 0.1951 0.045 Uiso calc R 1 . .
    C C6 0.2038(10) 0.2748(7) 0.0456(6) 0.0375(17) Uani d . 1 . .
    H H6A 0.3164 0.2677 0.0548 0.045 Uiso calc R 1 . .
    C C7 0.1708(10) 0.2767(7) -0.0493(6) 0.0401(18) Uani d . 1 . .
    H H7A 0.2562 0.2673 -0.1183 0.048 Uiso calc R 1 . .
    C C8 0.2740(9) -0.2437(7) 0.2043(5) 0.0333(16) Uani d . 1 . .
    C C9 0.3917(9) -0.3568(8) 0.1447(6) 0.0393(18) Uani d . 1 . .
    H H9A 0.4724 -0.3321 0.0842 0.047 Uiso calc R 1 . .
    C C10 0.3905(11) -0.5048(8) 0.1739(7) 0.051(2) Uani d . 1 . .
    H H10A 0.4710 -0.5822 0.1334 0.061 Uiso calc R 1 . .
    C C11 0.2754(11) -0.5405(9) 0.2598(7) 0.055(2) Uani d . 1 . .
    H H11A 0.2769 -0.6431 0.2791 0.066 Uiso calc R 1 . .
    C C12 0.1571(11) -0.4323(8) 0.3193(6) 0.051(2) Uani d . 1 . .
    H H12A 0.0756 -0.4580 0.3790 0.061 Uiso calc R 1 . .
    C C13 0.1593(10) -0.2850(8) 0.2902(5) 0.0435(19) Uani d . 1 . .
    H H13A 0.0780 -0.2088 0.3313 0.052 Uiso calc R 1 . .
    C C14 0.2585(9) 0.0315(7) 0.2804(5) 0.0323(16) Uani d . 1 . .
    C C15 0.1047(10) 0.0952(8) 0.3460(5) 0.0408(18) Uani d . 1 . .
    H H15A 0.0041 0.1036 0.3284 0.049 Uiso calc R 1 . .
    C C16 0.0974(12) 0.1476(9) 0.4391(6) 0.056(2) Uani d . 1 . .
    H H16A -0.0087 0.1892 0.4853 0.067 Uiso calc R 1 . .
    C C17 0.2421(14) 0.1391(9) 0.4635(7) 0.063(3) Uani d . 1 . .
    H H17A 0.2370 0.1752 0.5263 0.076 Uiso calc R 1 . .
    C C18 0.3954(13) 0.0778(9) 0.3962(7) 0.059(2) Uani d . 1 . .
    H H18A 0.4960 0.0736 0.4125 0.071 Uiso calc R 1 . .
    C C19 0.4053(10) 0.0227(7) 0.3057(6) 0.0412(19) Uani d . 1 . .
    H H19A 0.5119 -0.0211 0.2608 0.049 Uiso calc R 1 . .
    H H1 0.427(7) -0.057(6) 0.119(4) 0.017(14) Uiso d . 1 . .
loop_
    _atom_site_aniso_label
    _atom_site_aniso_U_11
    _atom_site_aniso_U_22
    _atom_site_aniso_U_33
    _atom_site_aniso_U_12
    _atom_site_aniso_U_13
    _atom_site_aniso_U_23
    Mo1 0.0325(3) 0.0102(3) 0.0349(3) -0.0046(2) -0.0133(2) -0.0028(2)
    P1 0.0351(10) 0.0174(9) 0.0347(10) -0.0047(7) -0.0128(8) -0.0041(7)
    O1 0.045(3) 0.049(3) 0.042(3) -0.015(3) -0.011(3) 0.004(3)
    O2 0.037(3) 0.030(3) 0.047(3) 0.000(2) -0.010(2) -0.011(2)
    C1 0.031(4) 0.030(4) 0.038(4) 0.000(3) -0.010(3) -0.005(3)
    C2 0.032(4) 0.028(4) 0.038(4) -0.016(3) -0.013(3) 0.002(3)
    C3 0.060(5) 0.004(3) 0.051(5) -0.010(3) -0.027(4) 0.007(3)
    C4 0.036(4) 0.005(3) 0.078(6) 0.002(3) -0.014(4) -0.008(3)
    C5 0.049(5) 0.011(3) 0.060(5) -0.005(3) -0.025(4) -0.012(3)
    C6 0.048(5) 0.015(3) 0.055(5) -0.016(3) -0.018(4) -0.001(3)
    C7 0.061(5) 0.017(4) 0.045(5) -0.014(3) -0.018(4) 0.005(3)
    C8 0.042(4) 0.022(4) 0.039(4) -0.004(3) -0.021(3) -0.001(3)
    C9 0.034(4) 0.029(4) 0.060(5) -0.006(3) -0.021(4) -0.005(3)
    C10 0.058(5) 0.015(4) 0.083(6) 0.006(4) -0.037(5) -0.010(4)
    C11 0.073(6) 0.026(4) 0.083(7) -0.017(4) -0.048(6) 0.012(4)
    C12 0.074(6) 0.026(4) 0.054(5) -0.016(4) -0.021(5) 0.007(4)
    C13 0.059(5) 0.036(4) 0.034(4) -0.012(4) -0.011(4) 0.000(3)
    C14 0.049(5) 0.011(3) 0.038(4) -0.010(3) -0.013(3) 0.002(3)
    C15 0.049(5) 0.033(4) 0.040(4) -0.016(4) -0.007(4) -0.002(3)
    C16 0.088(7) 0.041(5) 0.038(5) -0.025(5) -0.009(5) -0.003(4)
    C17 0.119(9) 0.041(5) 0.047(5) -0.026(5) -0.043(6) -0.001(4)
    C18 0.084(7) 0.048(5) 0.061(6) -0.015(5) -0.046(6) 0.002(4)
    C19 0.061(5) 0.019(4) 0.057(5) -0.012(3) -0.035(4) 0.002(3)
_geom_special_details
;
All e.s.d.'s (except the e.s.d. in the dihedral angle between two l.s. planes)
are estimated using the full covariance matrix. The cell e.s.d.'s are taken
into account individually in the estimation of e.s.d.'s in distances, angles
and torsion angles; correlations between e.s.d.'s in cell parameters are only
used when they are defined by crystal symmetry. An approximate (isotropic)
treatment of cell e.s.d.'s is used for estimating e.s.d.'s involving l.s.
planes.
;
loop_
    _geom_bond_atom_site_label_1
    _geom_bond_atom_site_label_2
    _geom_bond_site_symmetry_2
    _geom_bond_distance
    _geom_bond_publ_flag
    Mo1 C1 . 1.940(8) ?
    Mo1 C2 . 1.946(7) ?
    Mo1 C6 . 2.302(6) ?
    Mo1 C5 . 2.324(6) ?
    Mo1 C4 . 2.349(6) ?
    Mo1 C7 . 2.360(7) ?
    Mo1 C3 . 2.376(6) ?
    Mo1 P1 . 2.3866(18) ?
    Mo1 Mo1 2 3.2072(12) ?
    P1 C14 . 1.826(7) ?
    P1 C8 . 1.829(7) ?
    P1 H1 . 1.29(5) ?
    O1 C1 . 1.173(8) ?
    O2 C2 . 1.176(7) ?
    C3 C7 . 1.401(10) ?
    C3 C4 . 1.421(10) ?
    C3 H3A . 1.0000 ?
    C4 C5 . 1.399(9) ?
    C4 H4A . 1.0000 ?
    C5 C6 . 1.404(10) ?
    C5 H5A . 1.0000 ?
    C6 C7 . 1.411(9) ?
    C6 H6A . 1.0000 ?
    C7 H7A . 1.0000 ?
    C8 C13 . 1.369(9) ?
    C8 C9 . 1.393(9) ?
    C9 C10 . 1.379(10) ?
    C9 H9A . 0.9500 ?
    C10 C11 . 1.353(11) ?
    C10 H10A . 0.9500 ?
    C11 C12 . 1.365(11) ?
    C11 H11A . 0.9500 ?
    C12 C13 . 1.374(10) ?
    C12 H12A . 0.9500 ?
    C13 H13A . 0.9500 ?
    C14 C15 . 1.376(9) ?
    C14 C19 . 1.391(9) ?
    C15 C16 . 1.406(10) ?
    C15 H15A . 0.9500 ?
    C16 C17 . 1.369(12) ?
    C16 H16A . 0.9500 ?
    C17 C18 . 1.378(12) ?
    C17 H17A . 0.9500 ?
    C18 C19 . 1.376(10) ?
    C18 H18A . 0.9500 ?
    C19 H19A . 0.9500 ?
loop_
    _geom_angle_atom_site_label_1
    _geom_angle_atom_site_label_2
    _geom_angle_atom_site_label_3
    _geom_angle_site_symmetry_1
    _geom_angle_site_symmetry_3
    _geom_angle
    _geom_angle_publ_flag
    C1 Mo1 C2 . . 105.4(3) ?
    C1 Mo1 C6 . . 138.8(3) ?
    C2 Mo1 C6 . . 109.0(3) ?
    C1 Mo1 C5 . . 106.1(3) ?
    C2 Mo1 C5 . . 143.9(3) ?
    C6 Mo1 C5 . . 35.3(2) ?
    C1 Mo1 C4 . . 99.1(3) ?
    C2 Mo1 C4 . . 150.1(3) ?
    C6 Mo1 C4 . . 58.4(3) ?
    C5 Mo1 C4 . . 34.8(2) ?
    C1 Mo1 C7 . . 156.6(3) ?
    C2 Mo1 C7 . . 95.6(3) ?
    C6 Mo1 C7 . . 35.2(2) ?
    C5 Mo1 C7 . . 58.3(3) ?
    C4 Mo1 C7 . . 57.9(3) ?
    C1 Mo1 C3 . . 123.8(3) ?
    C2 Mo1 C3 . . 115.2(3) ?
    C6 Mo1 C3 . . 58.1(2) ?
    C5 Mo1 C3 . . 58.1(2) ?
    C4 Mo1 C3 . . 35.0(2) ?
    C7 Mo1 C3 . . 34.4(2) ?
    C1 Mo1 P1 . . 81.6(2) ?
    C2 Mo1 P1 . . 75.99(19) ?
    C6 Mo1 P1 . . 85.34(19) ?
    C5 Mo1 P1 . . 91.73(18) ?
    C4 Mo1 P1 . . 125.1(2) ?
    C7 Mo1 P1 . . 113.98(19) ?
    C3 Mo1 P1 . . 143.43(17) ?
    C1 Mo1 Mo1 . 2 73.9(2) ?
    C2 Mo1 Mo1 . 2 67.11(18) ?
    C6 Mo1 Mo1 . 2 141.14(18) ?
    C5 Mo1 Mo1 . 2 139.46(17) ?
    C4 Mo1 Mo1 . 2 104.62(19) ?
    C7 Mo1 Mo1 . 2 106.02(18) ?
    C3 Mo1 Mo1 . 2 87.55(17) ?
    P1 Mo1 Mo1 . 2 127.32(5) ?
    C14 P1 C8 . . 102.5(3) ?
    C14 P1 Mo1 . . 121.2(2) ?
    C8 P1 Mo1 . . 117.1(2) ?
    C14 P1 H1 . . 96(2) ?
    C8 P1 H1 . . 100(2) ?
    Mo1 P1 H1 . . 116(2) ?
    O1 C1 Mo1 . . 173.7(6) ?
    O2 C2 Mo1 . . 168.9(5) ?
    C7 C3 C4 . . 107.8(7) ?
    C7 C3 Mo1 . . 72.2(4) ?
    C4 C3 Mo1 . . 71.4(4) ?
    C7 C3 H3A . . 126.0 ?
    C4 C3 H3A . . 126.0 ?
    Mo1 C3 H3A . . 126.0 ?
    C5 C4 C3 . . 108.0(7) ?
    C5 C4 Mo1 . . 71.6(4) ?
    C3 C4 Mo1 . . 73.5(4) ?
    C5 C4 H4A . . 125.8 ?
    C3 C4 H4A . . 125.8 ?
    Mo1 C4 H4A . . 125.8 ?
    C4 C5 C6 . . 108.1(7) ?
    C4 C5 Mo1 . . 73.5(4) ?
    C6 C5 Mo1 . . 71.5(4) ?
    C4 C5 H5A . . 125.8 ?
    C6 C5 H5A . . 125.8 ?
    Mo1 C5 H5A . . 125.8 ?
    C5 C6 C7 . . 108.2(7) ?
    C5 C6 Mo1 . . 73.2(4) ?
    C7 C6 Mo1 . . 74.7(4) ?
    C5 C6 H6A . . 125.5 ?
    C7 C6 H6A . . 125.5 ?
    Mo1 C6 H6A . . 125.5 ?
    C3 C7 C6 . . 107.9(7) ?
    C3 C7 Mo1 . . 73.4(4) ?
    C6 C7 Mo1 . . 70.1(4) ?
    C3 C7 H7A . . 126.0 ?
    C6 C7 H7A . . 126.0 ?
    Mo1 C7 H7A . . 126.0 ?
    C13 C8 C9 . . 117.9(7) ?
    C13 C8 P1 . . 122.1(5) ?
    C9 C8 P1 . . 120.0(6) ?
    C10 C9 C8 . . 119.7(7) ?
    C10 C9 H9A . . 120.1 ?
    C8 C9 H9A . . 120.1 ?
    C11 C10 C9 . . 120.3(8) ?
    C11 C10 H10A . . 119.8 ?
    C9 C10 H10A . . 119.8 ?
    C10 C11 C12 . . 121.4(7) ?
    C10 C11 H11A . . 119.3 ?
    C12 C11 H11A . . 119.3 ?
    C11 C12 C13 . . 118.0(8) ?
    C11 C12 H12A . . 121.0 ?
    C13 C12 H12A . . 121.0 ?
    C8 C13 C12 . . 122.6(7) ?
    C8 C13 H13A . . 118.7 ?
    C12 C13 H13A . . 118.7 ?
    C15 C14 C19 . . 119.8(7) ?
    C15 C14 P1 . . 119.8(5) ?
    C19 C14 P1 . . 120.3(6) ?
    C14 C15 C16 . . 119.5(7) ?
    C14 C15 H15A . . 120.2 ?
    C16 C15 H15A . . 120.2 ?
    C17 C16 C15 . . 120.5(8) ?
    C17 C16 H16A . . 119.8 ?
    C15 C16 H16A . . 119.8 ?
    C16 C17 C18 . . 119.3(8) ?
    C16 C17 H17A . . 120.3 ?
    C18 C17 H17A . . 120.3 ?
    C19 C18 C17 . . 121.2(8) ?
    C19 C18 H18A . . 119.4 ?
    C17 C18 H18A . . 119.4 ?
    C18 C19 C14 . . 119.7(8) ?
    C18 C19 H19A . . 120.2 ?
    C14 C19 H19A . . 120.2 ?
data_global
_journal_date_recd_electronic     2008-05-16
_journal_date_accepted     2008-06-12
_journal_name_full     'Acta Crystallographica, Section E'
_journal_year     2008
_journal_volume     64
_journal_issue      7
_journal_page_first     m940
_journal_page_last     m940
_journal_paper_category     QM
_journal_coeditor_code     HG2402
_publ_contact_author_name     'David R Tyler'
_publ_contact_author_address
;Department of Chemistry
University of Oregon
Eugene, Oregon 97403
;
_publ_contact_author_email     dtyler@uoregon.edu
_publ_contact_author_phone     '541 346 4649'
_publ_section_title
;\
Tetracarbonylbis(\h^5^-\
cyclopentadienyl)bis(diphenylphosphine)dimolybdenum(Mo---Mo)
hexane solvate
;
loop_
    _publ_author_name
    _publ_author_footnote
    _publ_author_address
    'Shultz, Ginger V.' .
;
Department of Chemistry
1253 University of Oregon
Eugene, Oregon 97403-1253, USA
;
    'Boss\'e, Stephanie A.' .
;
Department of Chemistry
1253 University of Oregon
Eugene, Oregon 97403-1253, USA
;
    'Zakharov, Lev N.' .
;
Department of Chemistry
1253 University of Oregon
Eugene, Oregon 97403-1253, USA
;
    'Tyler, David R.' .
;
Department of Chemistry
1253 University of Oregon
Eugene, Oregon 97403-1253, USA
;
