# Supplementary material for: Tetracarbon­ylbis(η5-cyclo­penta­dien­yl)bis(diphenyl­phosphine)dimolybdenum(Mo—Mo) hexane solvate
Source: Acta Crystallogr Sect E Struct Rep Online. 2008 Jun 19;64(Pt 7):m940. doi: 10.1107/S1600536808017996 (PMC2961865; doi:10.1107/S1600536808017996)
Supplement: Supplementary file 2 [file e-64-0m940-Isup2.hkl]

# 
# h,k,l, Fc-squared, Fo-squared, sigma(Fo-squared) and status flag 
# 
data_I
_shelx_title ' aa743 in P-1' 
_shelx_refln_list_code          4 
_shelx_F_calc_maximum      159.98 
_exptl_crystal_F_000       456.00 
_reflns_d_resolution_high  0.7828 
 
loop_ 
 _symmetry_equiv_pos_as_xyz 
 'x, y, z' 
 '-x, -y, -z' 
 
_cell_length_a     8.6261 
_cell_length_b     9.2910 
_cell_length_c    13.6972 
_cell_angle_alpha  81.893 
_cell_angle_beta   71.985 
_cell_angle_gamma  73.896 
 
_shelx_F_squared_multiplier     1.000 
 
loop_ 
 _refln_index_h 
 _refln_index_k 
 _refln_index_l 
 _refln_F_squared_calc 
 _refln_F_squared_meas 
 _refln_F_squared_sigma 
 _refln_observed_status 
   1   0   0    10658.40    10990.93     54.73 o 
   2   0   0      152.82      148.25     29.34 o 
   3   0   0       17.60       41.15     24.14 o 
   4   0   0      519.38      481.39     48.60 o 
   5   0   0     1053.29     1004.78     63.09 o 
   6   0   0     2521.60     2169.06    105.61 o 
   7   0   0      309.61      277.01     54.67 o 
   8   0   0        4.31       23.77     40.86 o 
   9   0   0      116.91      151.53     92.26 o 
  -9   1   0      159.09      166.93     82.23 o 
  -8   1   0      173.93      272.87     86.95 o 
  -7   1   0      246.74      303.42     59.22 o 
  -6   1   0     1558.59     1439.72    101.75 o 
  -5   1   0      856.66      992.45     80.92 o 
  -4   1   0        0.03       26.46     18.13 o 
  -3   1   0      620.53      529.93     37.91 o 
  -2   1   0     2748.99     2739.62     63.76 o 
  -1   1   0     5049.56     6148.03     80.52 o 
   0   1   0    18651.58    26188.37    130.22 o 
   1   1   0     1270.29     1237.42     65.48 o 
   2   1   0     3349.64     3274.16     59.84 o 
   3   1   0      722.19      691.10     43.70 o 
   4   1   0      531.34      515.90     41.85 o 
   5   1   0     2658.52     2546.25     80.37 o 
   6   1   0     2148.99     2087.78     99.88 o 
   7   1   0      262.33      268.36     55.75 o 
   8   1   0       69.52       90.10     46.04 o 
   9   1   0       70.79       37.01     55.85 o 
  10   1   0       20.05       62.57    111.05 o 
  -9   2   0      431.09      369.04    152.35 o 
  -8   2   0      237.30      354.81     96.55 o 
  -7   2   0      249.94      345.90     87.73 o 
  -6   2   0     1006.29     1006.02     92.74 o 
  -5   2   0      346.21      389.92     84.76 o 
  -4   2   0      181.40      191.75     31.78 o 
  -3   2   0     5182.06     4837.66     97.45 o 
  -2   2   0     5249.45     5308.85    102.56 o 
  -1   2   0     1786.82     2171.55     56.81 o 
   0   2   0     3893.72     5826.09     88.04 o 
   1   2   0     1986.83     2961.77     78.49 o 
   2   2   0     6561.71     6796.41    126.40 o 
   3   2   0     6664.13     6354.38     99.27 o 
   4   2   0     1062.44     1021.69     52.44 o 
   5   2   0     1205.33     1203.73     61.03 o 
   6   2   0     1228.04     1249.48     75.31 o 
   7   2   0       49.77       89.60     34.99 o 
   8   2   0      291.66      361.76    169.84 o 
   9   2   0      223.29      235.79     76.70 o 
  10   2   0      113.29      180.57     78.44 o 
  -9   3   0      430.81      373.61     94.37 o 
  -8   3   0      413.00      493.36    105.31 o 
  -7   3   0       98.79      149.35     73.25 o 
  -6   3   0      188.24      164.79    120.68 o 
  -5   3   0       22.20       42.43     31.99 o 
  -4   3   0     2137.36     2150.02     75.43 o 
  -3   3   0     4025.06     3855.04     97.19 o 
  -2   3   0     3507.01     3481.78     84.98 o 
  -1   3   0     3304.94     3952.18     85.39 o 
   0   3   0     2255.09     3204.14     75.65 o 
   1   3   0       24.85       69.73     24.12 o 
   2   3   0     2086.00     1998.29     73.87 o 
   3   3   0     6436.70     6206.08    144.28 o 
   4   3   0      941.95      968.91     51.07 o 
   5   3   0      185.28      134.79     27.49 o 
   6   3   0       53.83       71.71     24.81 o 
   7   3   0      235.00      307.88     96.12 o 
   8   3   0      300.04      331.90    109.20 o 
   9   3   0      194.57      277.28    173.83 o 
  10   3   0      125.61       48.02     64.71 o 
  -8   4   0      218.42      101.56    104.24 o 
  -7   4   0       52.45       15.58     61.74 o 
  -6   4   0      188.76      239.17     64.54 o 
  -5   4   0       83.53      143.68    105.34 o 
  -4   4   0     1468.10     1476.25     88.16 o 
  -3   4   0     3796.30     3836.95    107.98 o 
  -2   4   0      669.26      745.95     57.32 o 
  -1   4   0       68.10      101.95     28.87 o 
   0   4   0        8.72        2.33     24.00 o 
   1   4   0     2385.18     2374.46     65.79 o 
   2   4   0     6546.18     7399.60    163.61 o 
   3   4   0     5559.85     5664.67    147.24 o 
   4   4   0        3.41       11.87     30.29 o 
   5   4   0      254.91      266.74     49.30 o 
   6   4   0        2.95       32.65     32.06 o 
   7   4   0      297.66      300.20     71.97 o 
   8   4   0      465.19      420.30     86.61 o 
   9   4   0      164.22      286.40     78.77 o 
  10   4   0       24.75        0.77     62.58 o 
  -8   5   0       66.80       31.79     71.34 o 
  -7   5   0       54.97       59.39     72.14 o 
  -6   5   0      690.17      700.96    116.60 o 
  -5   5   0      173.93      150.06     60.28 o 
  -4   5   0      708.14      639.45    105.60 o 
  -3   5   0     2702.68     2890.50    117.09 o 
  -2   5   0        2.38        4.51     21.09 o 
  -1   5   0     1064.03     1417.59     74.21 o 
   0   5   0     4516.82     5538.12    118.50 o 
   1   5   0     5151.83     5461.90    123.50 o 
   2   5   0     1714.16     1845.49     92.09 o 
   3   5   0     2461.69     2400.24    109.15 o 
   4   5   0        8.28       62.00     35.06 o 
   5   5   0      448.09      541.00     72.29 o 
   6   5   0       45.00      119.45     59.35 o 
   7   5   0      438.14      471.11     66.24 o 
   8   5   0      603.16      602.58    105.41 o 
   9   5   0      206.10      359.21     78.64 o 
  10   5   0        0.51        8.08     70.91 o 
  -7   6   0       87.69       57.01     65.31 o 
  -6   6   0      407.57      451.29    107.42 o 
  -5   6   0      398.90      489.80     98.61 o 
  -4   6   0      104.12        6.17     48.85 o 
  -3   6   0     1305.73     1425.57    108.21 o 
  -2   6   0      127.14      123.47     46.03 o 
  -1   6   0     2525.45     2711.67     95.18 o 
   0   6   0     1724.96     2097.31     83.74 o 
   1   6   0      811.69      976.83     72.89 o 
   2   6   0      181.18      150.42     45.43 o 
   3   6   0       38.34       78.98     36.95 o 
   4   6   0      148.55      224.42     47.40 o 
   5   6   0     1601.48     1663.42    120.12 o 
   6   6   0      456.67      367.56     65.66 o 
   7   6   0      103.00       72.63     42.74 o 
   8   6   0      260.09      141.95     83.95 o 
   9   6   0       18.87       14.72     62.34 o 
  10   6   0       31.63       92.31     93.01 o 
  -6   7   0      742.34      827.47    142.20 o 
  -5   7   0      438.47      399.01    100.85 o 
  -4   7   0       41.72       39.80     57.39 o 
  -3   7   0       83.46       67.32     55.25 o 
  -2   7   0      449.23      487.63     72.19 o 
  -1   7   0      966.71     1160.20     97.64 o 
   0   7   0     1296.78     1606.45     93.05 o 
   1   7   0      103.47      153.73     84.42 o 
   2   7   0       23.46       44.53     36.69 o 
   3   7   0        6.91       12.66     38.73 o 
   4   7   0      607.52      706.28     88.41 o 
   5   7   0      941.23      918.11    101.65 o 
   6   7   0     1159.35     1110.60    128.90 o 
   7   7   0      134.91      131.60     58.62 o 
   8   7   0        7.55       68.36     50.48 o 
   9   7   0        4.79        4.72     60.60 o 
  -5   8   0      199.34       36.66     80.94 o 
  -4   8   0      146.49      152.34     75.38 o 
  -3   8   0      252.98      221.94     84.93 o 
  -2   8   0      506.61      580.31     77.11 o 
  -1   8   0     1928.18     2164.90    136.00 o 
   0   8   0     1769.95     2160.32    173.31 o 
   1   8   0      527.60      607.21     83.80 o 
   2   8   0        7.90       49.04     40.28 o 
   3   8   0      280.61      383.59     76.86 o 
   4   8   0      811.96      742.41     99.51 o 
   5   8   0      684.44      558.71     99.91 o 
   6   8   0       96.60       80.37     69.66 o 
   7   8   0        3.65       22.49     45.14 o 
   8   8   0        9.69       31.16     49.94 o 
   9   8   0       26.80      108.44    137.20 o 
  -4   9   0      284.14      117.09    134.07 o 
  -3   9   0      512.13      456.86    101.49 o 
  -2   9   0      183.04      106.06     93.65 o 
  -1   9   0      304.30      245.94     83.92 o 
   0   9   0      619.03      539.14    105.43 o 
   1   9   0       55.74      129.10     70.57 o 
   2   9   0     1004.69     1118.91    106.38 o 
   3   9   0     1099.73     1170.41    124.52 o 
   4   9   0      795.94      822.35    106.30 o 
   5   9   0      176.26      145.76     54.20 o 
   6   9   0       32.48       48.67     49.33 o 
   7   9   0       21.37       47.95     55.84 o 
   8   9   0      126.48      139.03     59.92 o 
  -3  10   0      505.71      433.68    155.20 o 
  -2  10   0      148.66      180.61    107.89 o 
  -1  10   0       68.68       86.65     83.19 o 
   0  10   0       18.54       61.86     67.93 o 
   1  10   0      766.40      703.50    116.46 o 
   2  10   0     2759.10     2464.98    271.58 o 
   3  10   0      709.02      662.05     95.59 o 
   4  10   0      139.00      173.51     56.12 o 
   5  10   0      147.20      167.95     67.79 o 
   6  10   0        3.49       21.04     54.50 o 
   7  10   0      142.22       92.54     68.49 o 
  -1  11   0       54.14      311.39    118.86 o 
   0  11   0       45.07       77.18     75.68 o 
   1  11   0      143.41      227.74    118.58 o 
   2  11   0      786.57      760.90    315.84 o 
   3  11   0      133.48      234.06     85.85 o 
   4  11   0        2.49       60.11     72.01 o 
   5  11   0        1.90       45.22     59.89 o 
   6  11   0       52.92      121.30     80.18 o 
  -5 -11   1       17.64       87.08     64.63 o 
  -4 -11   1      148.53      206.03    198.16 o 
  -3 -11   1      496.02      445.66    119.77 o 
  -2 -11   1      295.68      319.33    107.43 o 
  -1 -11   1        6.67       28.53     74.66 o 
   0 -11   1       60.12       23.83     71.42 o 
   1 -11   1        9.79       32.46     71.04 o 
  -7 -10   1        1.12       87.36     63.00 o 
  -6 -10   1      167.60      210.13     78.98 o 
  -5 -10   1      233.57      207.13     74.72 o 
  -4 -10   1      362.89      394.33     81.48 o 
  -3 -10   1     1292.32     1249.32    172.62 o 
  -2 -10   1     1315.47     1176.26    153.69 o 
  -1 -10   1       73.63       96.34     63.03 o 
   0 -10   1       41.22      174.78     67.70 o 
   1 -10   1       78.04       58.86     72.99 o 
   2 -10   1      555.03      407.71    149.31 o 
   3 -10   1     1002.96     1020.38    193.31 o 
  -8  -9   1       25.80       73.13     74.97 o 
  -7  -9   1       63.25      174.20     94.94 o 
  -6  -9   1      334.86      441.60     76.66 o 
  -5  -9   1      396.72      452.12     85.90 o 
  -4  -9   1      514.46      546.91     89.55 o 
  -3  -9   1      554.86      489.15     84.15 o 
  -2  -9   1      320.58      296.24     92.19 o 
  -1  -9   1       53.55       59.54     59.05 o 
   0  -9   1     1071.02     1234.25    158.91 o 
   1  -9   1      690.43      627.62    112.41 o 
   2  -9   1      436.42      350.12    186.09 o 
   3  -9   1      498.92      424.86     94.21 o 
   4  -9   1       41.05       23.67     66.18 o 
  -8  -8   1        0.37        0.46     69.29 o 
  -7  -8   1       50.53       90.75     55.10 o 
  -6  -8   1      775.40      761.94    102.90 o 
  -5  -8   1     1133.59     1185.90    117.17 o 
  -4  -8   1      183.62      157.83     59.20 o 
  -3  -8   1       92.48      121.24     49.63 o 
  -2  -8   1      227.49      204.22     55.30 o 
  -1  -8   1     1740.51     1833.56    125.78 o 
   0  -8   1     2540.84     2675.02    179.49 o 
   1  -8   1     1763.04     2011.92    177.91 o 
   2  -8   1      100.64       99.75     48.01 o 
   3  -8   1      227.61      205.60     72.89 o 
   4  -8   1        2.92       33.76     69.55 o 
   5  -8   1      686.96      462.84    138.69 o 
  -9  -7   1        5.47       18.71     63.11 o 
  -8  -7   1       51.98       98.31    100.21 o 
  -7  -7   1      495.78      541.73     76.55 o 
  -6  -7   1     1215.99     1122.93    114.94 o 
  -5  -7   1      796.89      924.52    103.97 o 
  -4  -7   1        3.54       19.14     35.64 o 
  -3  -7   1       23.04       23.15     39.14 o 
  -2  -7   1       27.70       33.71     37.05 o 
  -1  -7   1      825.34      933.70     91.36 o 
   0  -7   1     1608.01     1839.94     85.80 o 
   1  -7   1     1317.52     1641.09    114.86 o 
   2  -7   1      178.01      208.50     53.62 o 
   3  -7   1      127.22       67.08     44.80 o 
   4  -7   1      291.98      208.82     69.84 o 
   5  -7   1      910.13      785.12    135.44 o 
   6  -7   1      678.66      484.12    139.78 o 
  -9  -6   1      165.84      111.55    122.81 o 
  -8  -6   1      538.20      623.88     99.89 o 
  -7  -6   1      452.14      535.49    231.82 o 
  -6  -6   1     1540.96     1535.88    119.43 o 
  -5  -6   1      573.57      549.31     79.35 o 
  -4  -6   1     1338.65     1490.22    112.00 o 
  -3  -6   1      785.56     1027.32     96.08 o 
  -2  -6   1      510.39      524.46     72.40 o 
  -1  -6   1     1400.17     1560.55     69.24 o 
   0  -6   1     2171.56     2300.38     88.58 o 
   1  -6   1      733.18      942.10     66.77 o 
   2  -6   1     1032.81     1111.27     96.74 o 
   3  -6   1      691.92      713.80     79.44 o 
   4  -6   1      469.59      382.42    122.65 o 
   5  -6   1     1084.52      974.82    133.82 o 
   6  -6   1      430.77      688.49    122.19 o 
   7  -6   1        8.94       61.86     73.72 o 
 -10  -5   1       89.95      122.92    132.00 o 
  -9  -5   1      497.55      460.24     99.54 o 
  -8  -5   1      794.67      723.43    147.27 o 
  -7  -5   1      156.36      134.33     50.74 o 
  -6  -5   1        3.20       28.50     33.91 o 
  -5  -5   1       98.16       95.94     38.81 o 
  -4  -5   1     1408.57     1385.52    101.45 o 
  -3  -5   1     3533.16     3491.63    129.91 o 
  -2  -5   1     2407.10     2514.80    129.42 o 
  -1  -5   1     6339.78     6798.63    123.06 o 
   0  -5   1     3502.60     3999.02    106.14 o 
   1  -5   1      180.30      266.95     36.74 o 
   2  -5   1     1930.55     2159.29     81.06 o 
   3  -5   1     3551.80     3767.20    181.57 o 
   4  -5   1      612.02      588.81     70.22 o 
   5  -5   1      348.63      389.52     92.16 o 
   6  -5   1      404.98      405.34     95.57 o 
   7  -5   1        5.49       26.07     66.08 o 
   8  -5   1      187.57       49.71     79.36 o 
 -10  -4   1      114.12      178.52     82.19 o 
  -9  -4   1      625.11      675.10    109.84 o 
  -8  -4   1      490.61      455.25     87.57 o 
  -7  -4   1        7.80       43.34     49.76 o 
  -6  -4   1      154.93      196.69     49.84 o 
  -5  -4   1       10.33       37.62     34.15 o 
  -4  -4   1     1449.10     1428.98     94.67 o 
  -3  -4   1     5595.90     5367.37    148.47 o 
  -2  -4   1     2825.21     2902.39    105.20 o 
  -1  -4   1      311.59      460.54     34.84 o 
   0  -4   1       25.41       46.21     28.33 o 
   1  -4   1      377.47      455.18     36.84 o 
   2  -4   1     4649.80     4804.30    123.57 o 
   3  -4   1     2932.89     2958.92     90.94 o 
   4  -4   1      812.40      914.25     81.90 o 
   5  -4   1        8.70       20.71     55.39 o 
   6  -4   1       21.93       79.06     54.97 o 
   7  -4   1       36.46       87.95     71.68 o 
   8  -4   1      650.15      585.96    120.43 o 
 -10  -3   1      184.18      245.76     95.50 o 
  -9  -3   1      483.81      583.63    102.96 o 
  -8  -3   1      321.68      383.20     72.00 o 
  -7  -3   1       67.45       75.12     98.55 o 
  -6  -3   1      503.89      558.67     65.75 o 
  -5  -3   1      756.67      729.50     51.20 o 
  -4  -3   1     1574.09     1396.25     56.62 o 
  -3  -3   1     3742.96     3582.73    113.62 o 
  -2  -3   1     1799.85     1720.66     84.46 o 
  -1  -3   1     6254.31     7253.67    142.99 o 
   0  -3   1     5810.97     6894.53    102.24 o 
   1  -3   1     1162.05     1338.86     57.23 o 
   2  -3   1     5986.21     6036.81    105.44 o 
   3  -3   1     3618.14     3531.59     90.16 o 
   4  -3   1     1182.01     1090.67     61.59 o 
   5  -3   1      223.51      297.76     66.53 o 
   6  -3   1      501.89      782.87    162.77 o 
   7  -3   1      165.16      195.39     73.29 o 
   8  -3   1      641.60      531.39    109.73 o 
   9  -3   1      247.97      318.16     90.25 o 
 -10  -2   1       93.13       97.01     66.01 o 
  -9  -2   1      300.33      273.88     84.79 o 
  -8  -2   1      123.78      163.29     63.56 o 
  -7  -2   1      637.89      616.20     73.55 o 
  -6  -2   1     1409.62     1418.26     97.47 o 
  -5  -2   1     1003.64     1018.68     61.08 o 
  -4  -2   1     2580.52     2325.33     74.63 o 
  -3  -2   1     2315.84     2013.37     60.41 o 
  -2  -2   1     1188.03     1050.31     69.55 o 
  -1  -2   1     6401.32     6913.77    110.70 o 
   0  -2   1     1444.55     1416.06     42.83 o 
   1  -2   1      301.63      350.41     51.80 o 
   2  -2   1     7421.39     7955.34    139.24 o 
   3  -2   1     1941.82     1915.10     61.73 o 
   4  -2   1       76.54       99.05     24.63 o 
   5  -2   1      768.12      856.99     58.62 o 
   6  -2   1      729.84      748.15    108.96 o 
   7  -2   1      109.33       69.16     74.82 o 
   8  -2   1      259.75      417.78     99.82 o 
   9  -2   1      149.88      266.98     85.44 o 
 -10  -1   1        7.07        0.05     94.63 o 
  -9  -1   1       64.85       84.66     67.30 o 
  -8  -1   1       41.03      109.74     67.77 o 
  -7  -1   1     2016.46     1956.57    117.66 o 
  -6  -1   1     2122.17     2142.16    114.46 o 
  -5  -1   1      559.31      540.74     50.97 o 
  -4  -1   1        0.63       15.01     21.10 o 
  -3  -1   1        2.34       20.22     22.11 o 
  -2  -1   1      263.84      277.90     34.66 o 
  -1  -1   1     6457.40     6294.95     68.60 o 
   0  -1   1     2439.47     2686.46     63.99 o 
   1  -1   1     2175.40     2298.59     94.10 o 
   2  -1   1     4483.63     4641.92     73.87 o 
   3  -1   1      724.43      798.08     44.92 o 
   4  -1   1     1034.85      999.13     59.12 o 
   5  -1   1     3609.92     3517.70    104.16 o 
   6  -1   1      696.06      774.71     86.41 o 
   7  -1   1      104.45      152.58     50.48 o 
   8  -1   1      109.17      185.05    110.08 o 
   9  -1   1        3.45       41.11     72.63 o 
  10  -1   1       24.36       94.44     68.46 o 
  -9   0   1       37.16       58.90     51.43 o 
  -8   0   1        9.06       78.13     46.94 o 
  -7   0   1     1585.85     1458.74    115.33 o 
  -6   0   1     1673.98     1747.60    107.31 o 
  -5   0   1        6.26       38.42     30.15 o 
  -4   0   1       62.11       92.69     30.37 o 
  -3   0   1      688.86      761.07     57.35 o 
  -2   0   1      326.61      278.43     49.22 o 
  -1   0   1    25592.89    25213.71    233.36 o 
   0   0   1    19436.08    20709.42     70.20 o 
   1   0   1      847.55     1418.37     38.80 o 
   2   0   1      558.83      579.56     27.71 o 
   3   0   1       19.77       32.20     19.61 o 
   4   0   1     1274.54     1210.09     56.35 o 
   5   0   1     2907.07     2507.04     81.92 o 
   6   0   1      609.45      647.18     71.38 o 
   7   0   1       21.75       54.80     49.29 o 
   8   0   1      129.93      112.30     42.56 o 
   9   0   1        0.17        0.27     76.03 o 
  10   0   1      140.36      280.24     88.07 o 
  -9   1   1      251.84      317.20     95.58 o 
  -8   1   1      157.18      157.29     86.11 o 
  -7   1   1      210.66      172.81     51.86 o 
  -6   1   1      729.48      747.64     79.32 o 
  -5   1   1        2.04       38.07     33.54 o 
  -4   1   1      501.95      629.94     65.93 o 
  -3   1   1       39.44       10.45     22.76 o 
  -2   1   1      663.58      516.95     40.31 o 
  -1   1   1     2089.16     1755.32     63.37 o 
   0   1   1     1743.76     2068.28     61.95 o 
   1   1   1      881.71     1076.30     38.36 o 
   2   1   1     6082.39     5837.42     69.16 o 
   3   1   1      974.02      863.12     44.14 o 
   4   1   1     1119.48     1103.53     58.22 o 
   5   1   1     3269.49     2976.80     86.73 o 
   6   1   1      110.50      119.99     37.39 o 
   7   1   1       49.75       74.17     37.39 o 
   8   1   1       81.36       88.32     41.14 o 
   9   1   1       66.22      147.82     57.29 o 
  10   1   1       58.89      167.09    118.08 o 
  -9   2   1      341.78      355.33     95.69 o 
  -8   2   1      241.57      153.92     68.18 o 
  -7   2   1      288.72      276.62    142.45 o 
  -6   2   1      382.93      448.32     65.20 o 
  -5   2   1        0.23       11.91     33.35 o 
  -4   2   1     2622.56     2699.87    108.56 o 
  -3   2   1     2220.50     2220.94     93.46 o 
  -2   2   1      137.25      155.13     26.29 o 
  -1   2   1      755.46      772.63     40.38 o 
   0   2   1      450.98      720.17     45.86 o 
   1   2   1        2.26       37.58     25.48 o 
   2   2   1     1318.64     1417.09     44.31 o 
   3   2   1     3176.26     3243.12     73.67 o 
   4   2   1      470.72      456.45     60.77 o 
   5   2   1     2601.50     2817.87     83.59 o 
   6   2   1       96.20      110.76     27.95 o 
   7   2   1      575.13      546.25     65.22 o 
   8   2   1      174.88      264.06     69.16 o 
   9   2   1      217.71      203.41     67.41 o 
  10   2   1      100.94      115.18     67.73 o 
  -8   3   1      163.22      187.97     80.04 o 
  -7   3   1       19.21        4.72     54.05 o 
  -6   3   1        0.32       99.37     61.50 o 
  -5   3   1      276.26      204.57     62.89 o 
  -4   3   1     2660.30     2435.04    107.30 o 
  -3   3   1     1428.70     1417.97     59.41 o 
  -2   3   1      514.45      611.47     74.37 o 
  -1   3   1     1289.23     1633.26     62.28 o 
   0   3   1      551.94      759.42     46.34 o 
   1   3   1      990.62     1319.28     49.56 o 
   2   3   1     1326.65     1333.59     71.10 o 
   3   3   1     4408.31     4194.46    112.48 o 
   4   3   1      468.14      471.83     38.13 o 
   5   3   1       74.05       94.58     28.85 o 
   6   3   1       62.43       88.31     28.39 o 
   7   3   1      447.64      496.88     88.67 o 
   8   3   1      216.37      321.64     80.58 o 
   9   3   1       81.56       90.81     60.48 o 
  10   3   1       73.00       98.22    124.26 o 
  -8   4   1        8.38       30.90     63.58 o 
  -7   4   1      140.34       90.93    111.84 o 
  -6   4   1      312.00      246.06     77.99 o 
  -5   4   1      391.30      387.18     84.34 o 
  -4   4   1     1704.61     1657.22    101.93 o 
  -3   4   1      425.32      392.74     64.51 o 
  -2   4   1      217.39      273.91     42.55 o 
  -1   4   1       83.35      117.06     31.07 o 
   0   4   1       20.12       12.16     20.95 o 
   1   4   1     4191.71     5054.46    105.53 o 
   2   4   1     6145.21     5971.27    135.84 o 
   3   4   1     1120.48     1222.00     81.15 o 
   4   4   1       12.62       13.80     26.13 o 
   5   4   1      148.67      154.61     42.02 o 
   6   4   1      427.16      393.63     59.62 o 
   7   4   1      850.20      871.92     88.03 o 
   8   4   1      385.91      436.14     86.02 o 
   9   4   1       28.14       78.34     77.52 o 
  10   4   1       13.86       33.49     61.45 o 
  -7   5   1      235.87      135.52    146.24 o 
  -6   5   1      504.07      481.47    102.70 o 
  -5   5   1       84.39       13.35     46.42 o 
  -4   5   1      393.46      502.53     99.65 o 
  -3   5   1      259.12      220.38     42.41 o 
  -2   5   1      177.59      265.84     40.50 o 
  -1   5   1      496.08      582.10     55.32 o 
   0   5   1     1661.37     1942.55     76.15 o 
   1   5   1     3486.41     3915.65     94.37 o 
   2   5   1     4213.59     4349.39    102.84 o 
   3   5   1      578.08      618.62     61.69 o 
   4   5   1      216.00      302.04    127.32 o 
   5   5   1      416.11      461.18     65.13 o 
   6   5   1      712.70      719.46    100.67 o 
   7   5   1      746.49      742.35     82.08 o 
   8   5   1      395.85      402.90     81.70 o 
   9   5   1        4.67       42.58     51.91 o 
  10   5   1       36.89       30.24     71.74 o 
  -7   6   1      191.43      230.37    109.11 o 
  -6   6   1      305.67      298.83     84.91 o 
  -5   6   1      138.16      134.76     70.23 o 
  -4   6   1       47.88       69.46     78.25 o 
  -3   6   1      356.00      245.12     82.59 o 
  -2   6   1      333.72      356.76     56.89 o 
  -1   6   1     2744.38     2971.02    102.33 o 
   0   6   1      481.82      622.63     59.83 o 
   1   6   1      343.68      403.85     49.14 o 
   2   6   1       38.43       18.98     20.90 o 
   3   6   1      305.06      405.00     60.73 o 
   4   6   1      581.66      625.51     81.14 o 
   5   6   1      863.34      964.31     93.19 o 
   6   6   1      402.61      340.01     98.85 o 
   7   6   1      289.19      366.89     64.94 o 
   8   6   1      121.57      135.42     64.24 o 
   9   6   1       75.55       34.74     63.18 o 
  10   6   1      135.53       36.19     66.66 o 
  -6   7   1      378.36      329.00     83.20 o 
  -5   7   1       46.37      126.68     64.95 o 
  -4   7   1       21.96       19.66     45.09 o 
  -3   7   1      283.54      347.97     82.51 o 
  -2   7   1      204.08      211.63     51.56 o 
  -1   7   1     1736.88     1825.33     89.80 o 
   0   7   1     1394.32     1712.71     96.47 o 
   1   7   1        0.24        1.73     22.45 o 
   2   7   1       51.55      147.42     43.69 o 
   3   7   1      372.58      451.53    101.25 o 
   4   7   1     1790.31     1825.92    123.43 o 
   5   7   1     1699.87     1594.13    126.21 o 
   6   7   1     1027.06     1037.28    109.58 o 
   7   7   1        1.63        5.03     37.53 o 
   8   7   1       34.60      119.53     48.80 o 
   9   7   1       75.92      216.11    108.26 o 
  -5   8   1       37.04       45.98     66.57 o 
  -4   8   1      424.40      397.75     90.49 o 
  -3   8   1      456.41      325.66     77.14 o 
  -2   8   1     1002.59      911.52    163.15 o 
  -1   8   1      972.49     1154.56    110.08 o 
   0   8   1      410.06      572.55     82.71 o 
   1   8   1        2.07       47.01     37.48 o 
   2   8   1      104.26      113.66     45.71 o 
   3   8   1      259.93      284.16     60.41 o 
   4   8   1     1626.05     1669.86    130.30 o 
   5   8   1      774.22      913.34    142.21 o 
   6   8   1       38.85       96.53     85.99 o 
   7   8   1        2.91        0.07     44.81 o 
   8   8   1      107.14      119.75     58.81 o 
   9   8   1      161.73      219.93    212.56 o 
  -4   9   1      406.58      496.84    100.64 o 
  -3   9   1      278.60      420.21    220.71 o 
  -2   9   1      146.13      209.72     69.32 o 
  -1   9   1      327.53      365.54    124.22 o 
   0   9   1       44.92       44.04     62.20 o 
   1   9   1     1004.41     1175.85    146.05 o 
   2   9   1     1528.55     1503.07    130.38 o 
   3   9   1     1120.24     1189.25    110.35 o 
   4   9   1      951.72      911.38    111.24 o 
   5   9   1      148.86      139.21     78.48 o 
   6   9   1      111.75      118.14     54.88 o 
   7   9   1      395.92      390.73     85.84 o 
   8   9   1      191.59      227.09     96.18 o 
  -3  10   1       59.39       81.46    112.95 o 
  -2  10   1      119.62      200.59     94.41 o 
  -1  10   1       59.01      101.64     89.40 o 
   0  10   1      181.42      169.16     76.72 o 
   1  10   1     1986.72     1971.24    196.95 o 
   2  10   1     1437.59     1376.87    216.83 o 
   3  10   1      173.13      130.30     53.60 o 
   4  10   1      345.46      384.43     73.24 o 
   5  10   1       82.15       45.11     50.76 o 
   6  10   1      244.55      339.23    151.03 o 
   7  10   1      534.03      535.98    142.22 o 
  -1  11   1       55.46      120.67    114.54 o 
   0  11   1      148.32      124.28    100.21 o 
   1  11   1      795.45      825.70    128.66 o 
   2  11   1      394.19      368.95    101.54 o 
   3  11   1        1.83       60.27     77.43 o 
   4  11   1        5.12       60.91     72.10 o 
   5  11   1        9.68        9.14     61.71 o 
   6  11   1      319.02      277.47    198.28 o 
  -4 -11   2      599.87      479.89    279.58 o 
  -3 -11   2      637.02      596.49    117.51 o 
  -2 -11   2       93.29      123.98     84.66 o 
  -1 -11   2        0.60        7.87     76.85 o 
   0 -11   2       12.16        0.39     65.33 o 
  -6 -10   2      401.75      283.51    166.57 o 
  -5 -10   2      256.90      155.38     68.10 o 
  -4 -10   2      718.07      546.54    159.65 o 
  -3 -10   2     1114.07      963.03    159.56 o 
  -2 -10   2      194.57      218.34     76.90 o 
  -1 -10   2       13.44        5.03     57.33 o 
   0 -10   2      141.29      135.19     71.66 o 
   1 -10   2      229.24      130.78    177.88 o 
   2 -10   2      860.71      883.39    126.36 o 
   3 -10   2      664.87      553.10    169.42 o 
  -7  -9   2      284.95      360.02    135.78 o 
  -6  -9   2      750.05      751.10    102.33 o 
  -5  -9   2      244.55      200.61    100.56 o 
  -4  -9   2      280.92      240.08     71.34 o 
  -3  -9   2      407.67      436.62     80.49 o 
  -2  -9   2        3.14       22.20     55.64 o 
  -1  -9   2      938.13      933.43    131.87 o 
   0  -9   2     1745.96     1702.48    182.90 o 
   1  -9   2      476.19      577.48    107.75 o 
   2  -9   2      222.21      223.36     83.39 o 
   3  -9   2      243.10        4.59    102.35 o 
   4  -9   2       29.24       85.52     66.50 o 
  -8  -8   2       15.92       44.31     68.75 o 
  -7  -8   2      244.89      256.04     77.40 o 
  -6  -8   2     1330.32     1456.92    138.04 o 
  -5  -8   2      293.75      355.77     74.39 o 
  -4  -8   2        4.15        9.53     44.19 o 
  -3  -8   2        1.33       25.92     41.87 o 
  -2  -8   2     1282.82     1307.74    125.94 o 
  -1  -8   2     2063.62     2426.15    182.62 o 
   0  -8   2     1691.60     1793.96    168.26 o 
   1  -8   2      394.91      431.84     95.20 o 
   2  -8   2       45.99      122.12     45.01 o 
   3  -8   2      278.02      247.87     58.06 o 
   4  -8   2      125.80       46.66     62.49 o 
   5  -8   2      792.86      688.13    117.57 o 
  -9  -7   2       34.00       25.02     56.85 o 
  -8  -7   2       64.26       35.16     69.02 o 
  -7  -7   2      392.00      537.37     79.92 o 
  -6  -7   2     1132.58     1003.54    187.52 o 
  -5  -7   2      433.54      487.35     84.65 o 
  -4  -7   2       93.46      127.33     52.29 o 
  -3  -7   2      293.72      289.68     58.41 o 
  -2  -7   2      620.99      723.08     83.68 o 
  -1  -7   2     1249.32     1489.59    109.97 o 
   0  -7   2      687.93      965.73    126.07 o 
   1  -7   2       64.18      110.87     50.33 o 
   2  -7   2       22.13        0.24     34.22 o 
   3  -7   2      206.32      225.37     55.77 o 
   4  -7   2      189.96      146.05     72.16 o 
   5  -7   2      669.81      483.69    104.83 o 
   6  -7   2      364.10      320.61     94.43 o 
  -9  -6   2      277.82      136.19    147.01 o 
  -8  -6   2      307.92      423.29     97.22 o 
  -7  -6   2      564.62      665.30    102.86 o 
  -6  -6   2     1066.86      888.76    150.58 o 
  -5  -6   2      133.65      166.86     54.44 o 
  -4  -6   2     1875.67     1993.49    126.00 o 
  -3  -6   2      890.64      941.07     88.54 o 
  -2  -6   2      348.64      390.16     65.76 o 
  -1  -6   2      445.49      578.63     76.68 o 
   0  -6   2     1467.12     1688.73     73.60 o 
   1  -6   2       42.92       47.38     34.09 o 
   2  -6   2      325.58      323.88     58.96 o 
   3  -6   2      317.56      442.76     71.67 o 
   4  -6   2     1562.37     1587.52    122.12 o 
   5  -6   2      829.02      620.48    202.18 o 
   6  -6   2      282.57      264.39    166.85 o 
   7  -6   2       14.47       73.84     81.70 o 
  -9  -5   2      340.00      398.92    113.97 o 
  -8  -5   2      156.28      167.59     68.80 o 
  -7  -5   2       40.84       67.70     47.70 o 
  -6  -5   2      110.90      221.71     50.87 o 
  -5  -5   2       70.61       72.15     41.90 o 
  -4  -5   2     2996.40     2901.79    125.13 o 
  -3  -5   2     3450.36     3409.73    134.68 o 
  -2  -5   2      504.75      573.17     68.01 o 
  -1  -5   2      829.31      935.88     50.86 o 
   0  -5   2     1456.90     1564.49     68.18 o 
   1  -5   2      406.15      498.87     47.80 o 
   2  -5   2     1762.43     1822.88     96.84 o 
   3  -5   2      900.54     1041.03     90.90 o 
   4  -5   2      311.99      274.77     61.21 o 
   5  -5   2      474.44      536.04    100.08 o 
   6  -5   2      250.03      127.41     71.02 o 
   7  -5   2       85.16       39.94     66.72 o 
   8  -5   2      195.52      213.97     99.65 o 
  -9  -4   2      474.64      461.17    132.58 o 
  -8  -4   2        0.18        1.74     42.47 o 
  -7  -4   2       65.55       29.29     40.50 o 
  -6  -4   2        0.41       18.38     33.72 o 
  -5  -4   2      295.69      271.01     48.31 o 
  -4  -4   2     1758.95     1722.15    100.34 o 
  -3  -4   2     3111.74     3061.96    117.05 o 
  -2  -4   2       29.57       15.94     27.97 o 
  -1  -4   2     1024.17     1077.20     50.77 o 
   0  -4   2     1326.31     1424.69     61.10 o 
   1  -4   2     2399.19     2459.70     80.09 o 
   2  -4   2     3258.19     3345.80     82.59 o 
   3  -4   2      651.20      757.66     72.20 o 
   4  -4   2      227.99      258.29     56.97 o 
   5  -4   2        6.46        1.78     38.23 o 
   6  -4   2        1.77       26.63     52.64 o 
   7  -4   2      501.84      642.15    104.60 o 
   8  -4   2      593.69      718.32    119.94 o 
 -10  -3   2      123.80      280.23     83.68 o 
  -9  -3   2      369.88      333.71     90.33 o 
  -8  -3   2        9.46        0.39     49.13 o 
  -7  -3   2      104.17       67.29     58.65 o 
  -6  -3   2       53.74      100.17     49.20 o 
  -5  -3   2      849.86      877.41     86.50 o 
  -4  -3   2     1718.82     1582.33     62.66 o 
  -3  -3   2     2664.85     2542.13     96.26 o 
  -2  -3   2      127.78      109.67     36.82 o 
  -1  -3   2     5618.30     5972.57    126.39 o 
   0  -3   2       19.49       14.45     17.99 o 
   1  -3   2      603.09      533.03     41.77 o 
   2  -3   2     3615.68     3886.71    120.84 o 
   3  -3   2     1425.70     1556.14     59.48 o 
   4  -3   2       48.39       77.47     33.38 o 
   5  -3   2       95.19      128.26     39.32 o 
   6  -3   2      105.32       92.59     56.23 o 
   7  -3   2      591.88      715.55    116.38 o 
   8  -3   2      586.43      724.28    269.97 o 
   9  -3   2       58.58      158.30     79.17 o 
 -10  -2   2       36.81      115.71    114.71 o 
  -9  -2   2      147.82      123.82    164.76 o 
  -8  -2   2        1.43       28.01     44.85 o 
  -7  -2   2      505.05      531.75     91.21 o 
  -6  -2   2      462.61      431.95     58.03 o 
  -5  -2   2     1715.28     1741.28     71.81 o 
  -4  -2   2     2433.42     2268.87     73.85 o 
  -3  -2   2      118.57       97.56     29.00 o 
  -2  -2   2      650.35      675.71     37.62 o 
  -1  -2   2      746.62      678.50     37.52 o 
   0  -2   2     1602.92     1857.39     51.25 o 
   1  -2   2      160.23      122.80     31.92 o 
   2  -2   2     3027.19     2797.92     90.14 o 
   3  -2   2      628.06      749.87     59.53 o 
   4  -2   2      121.16       93.86     25.55 o 
   5  -2   2      131.12      112.55     30.24 o 
   6  -2   2      380.01      438.52     96.61 o 
   7  -2   2      651.62      759.98    115.68 o 
   8  -2   2      179.17      290.31     88.22 o 
   9  -2   2        1.40       48.34     67.49 o 
  -9  -1   2       15.21       21.73     61.74 o 
  -8  -1   2      167.97      346.16     67.30 o 
  -7  -1   2     1085.69     1134.31    105.47 o 
  -6  -1   2     1000.22      997.93     89.67 o 
  -5  -1   2      257.33      250.66     51.01 o 
  -4  -1   2      118.04      136.96     27.75 o 
  -3  -1   2       18.05       96.16     21.49 o 
  -2  -1   2     1939.36     1804.39     56.33 o 
  -1  -1   2     1040.22      939.82     33.15 o 
   0  -1   2     2519.36     2228.60     42.95 o 
   1  -1   2     6377.74     7057.69    123.27 o 
   2  -1   2      235.18      106.06     33.33 o 
   3  -1   2      222.48      269.86     29.34 o 
   4  -1   2     3325.07     3258.15     82.65 o 
   5  -1   2     1761.50     1619.09     70.36 o 
   6  -1   2      216.97      211.88     58.16 o 
   7  -1   2      871.54     1014.53    131.10 o 
   8  -1   2       41.86        2.22     52.33 o 
   9  -1   2       48.11       66.04     65.62 o 
  10  -1   2       92.87       72.20     89.37 o 
  -9   0   2        0.17        0.90     62.94 o 
  -8   0   2      105.66      129.17     55.62 o 
  -7   0   2     1229.95     1339.72    115.65 o 
  -6   0   2      475.99      472.61     71.39 o 
  -5   0   2       98.45      104.77     34.78 o 
  -4   0   2      159.38      234.43     48.65 o 
  -3   0   2      235.30      175.63     35.10 o 
  -2   0   2     2309.86     1962.37     67.01 o 
  -1   0   2     3963.57     3348.84     91.06 o 
   0   0   2      893.92      787.21     33.38 o 
   1   0   2     3088.07     2941.23     93.77 o 
   2   0   2     1730.56     1795.82     64.00 o 
   3   0   2       14.90        8.62     20.98 o 
   4   0   2     2591.94     2349.57     72.00 o 
   5   0   2     2397.10     2443.29     80.02 o 
   6   0   2      228.27      204.74     36.26 o 
   7   0   2      282.53      294.09     53.17 o 
   8   0   2        9.88        0.29     63.04 o 
   9   0   2      381.47      371.67    102.53 o 
  10   0   2      262.93      361.14    100.91 o 
  -9   1   2      110.22        7.94     83.36 o 
  -8   1   2       51.13       93.14     59.10 o 
  -7   1   2      160.51      163.56     54.16 o 
  -6   1   2      651.64      685.41     83.40 o 
  -5   1   2      146.39      128.63     40.33 o 
  -4   1   2      545.81      517.15     56.09 o 
  -3   1   2       89.83       51.99     33.33 o 
  -2   1   2     4965.77     4765.07    111.99 o 
  -1   1   2     1646.14     1388.05     61.48 o 
   0   1   2      729.50      688.94     25.68 o 
   1   1   2     3076.74     3075.62    123.90 o 
   2   1   2     8526.46     9474.26    121.79 o 
   3   1   2       43.00       83.30     27.29 o 
   4   1   2     1793.31     1584.28     60.48 o 
   5   1   2     1419.20     1474.50     66.17 o 
   6   1   2        3.00       44.53     32.22 o 
   7   1   2       81.12       95.08     41.52 o 
   8   1   2      241.57      305.09    103.00 o 
   9   1   2      326.13      317.92     77.55 o 
  -9   2   2      136.55      111.57    114.50 o 
  -8   2   2      184.14      173.17     71.62 o 
  -7   2   2      130.50      134.85     87.39 o 
  -6   2   2      100.98       79.74     51.58 o 
  -5   2   2      248.42      231.20     51.14 o 
  -4   2   2     2618.71     2433.01    111.33 o 
  -3   2   2      621.37      529.42     55.42 o 
  -2   2   2     1336.50     1282.24     86.94 o 
  -1   2   2     1242.12     1393.99     52.97 o 
   0   2   2     1082.23     1320.12     46.79 o 
   1   2   2      285.70      321.33     40.11 o 
   2   2   2     1400.24     1165.32     34.97 o 
   3   2   2     2625.61     2383.70     81.05 o 
   4   2   2     2771.62     2556.73     76.80 o 
   5   2   2     1938.43     1904.47     73.55 o 
   6   2   2      135.67      160.77     40.42 o 
   7   2   2      862.81      852.89     76.95 o 
   8   2   2      346.09      387.23     70.42 o 
   9   2   2      350.80      221.99     90.78 o 
  10   2   2      162.43      285.86    107.63 o 
  -8   3   2       35.85       75.81     85.39 o 
  -7   3   2        1.19        0.86     49.43 o 
  -6   3   2       63.03       52.58     44.98 o 
  -5   3   2      862.52     1013.24     94.08 o 
  -4   3   2     2542.31     2445.20    112.24 o 
  -3   3   2     1558.45     1493.04     90.29 o 
  -2   3   2      113.64      105.99     27.17 o 
  -1   3   2      123.03      161.31     30.67 o 
   0   3   2      394.53      462.77     40.72 o 
   1   3   2     1018.49     1151.99     48.59 o 
   2   3   2      794.47      710.65     41.79 o 
   3   3   2     1815.06     1967.39     60.80 o 
   4   3   2     1299.15     1294.25     55.99 o 
   5   3   2        0.68        6.62     19.80 o 
   6   3   2      326.27      356.21     41.10 o 
   7   3   2     1197.08     1220.86     77.28 o 
   8   3   2      481.64      456.23    120.18 o 
   9   3   2       82.35       42.69     51.90 o 
  10   3   2       74.60      248.77     89.28 o 
  -8   4   2       13.36       87.15     77.47 o 
  -7   4   2      111.96      264.12     89.35 o 
  -6   4   2      473.15      525.64     86.02 o 
  -5   4   2     1025.50     1030.37    100.99 o 
  -4   4   2      953.29      870.69     86.31 o 
  -3   4   2       30.03       24.93     30.27 o 
  -2   4   2      443.81      389.10     43.25 o 
  -1   4   2      585.30      630.90     54.23 o 
   0   4   2     2139.28     2227.41     74.95 o 
   1   4   2     6496.92     7325.85    119.99 o 
   2   4   2      790.80      923.06     51.52 o 
   3   4   2      141.08      158.13     22.97 o 
   4   4   2      162.42      160.52     37.31 o 
   5   4   2     1124.32     1118.83     84.77 o 
   6   4   2     2103.88     2051.44    102.87 o 
   7   4   2     1538.10     1485.37    158.49 o 
   8   4   2      452.21      482.96     97.09 o 
   9   4   2       14.31       47.84     52.76 o 
  10   4   2        4.13       52.87     62.48 o 
  -7   5   2      241.24      161.26    139.50 o 
  -6   5   2      161.66      185.31     89.95 o 
  -5   5   2      188.77      192.01     87.80 o 
  -4   5   2      256.24      243.16     52.84 o 
  -3   5   2        0.19        0.12     26.86 o 
  -2   5   2      788.98      855.64     63.62 o 
  -1   5   2     2048.31     2258.11     83.43 o 
   0   5   2     1775.62     1980.79     78.24 o 
   1   5   2     3161.36     3537.43     99.56 o 
   2   5   2     1619.40     1808.22     62.94 o 
   3   5   2      396.83      541.90     59.51 o 
   4   5   2      523.15      610.54     71.91 o 
   5   5   2      995.35     1068.40     87.80 o 
   6   5   2     1567.95     1580.08    110.45 o 
   7   5   2      875.70      874.49     89.07 o 
   8   5   2      122.72       88.58     50.96 o 
   9   5   2       77.81       94.90     92.23 o 
  10   5   2       96.24       71.77     66.22 o 
  -7   6   2      259.50      261.14     83.64 o 
  -6   6   2      130.85       73.77     75.94 o 
  -5   6   2       67.34       36.58     53.01 o 
  -4   6   2       27.95       32.54     47.13 o 
  -3   6   2      101.43      141.97     58.07 o 
  -2   6   2     2322.78     2480.86    100.63 o 
  -1   6   2     1926.86     2218.70     90.78 o 
   0   6   2       63.14       89.29     51.92 o 
   1   6   2       51.41       58.04     26.20 o 
   2   6   2        3.50       13.16     21.25 o 
   3   6   2      715.86      834.92     81.82 o 
   4   6   2     1153.83     1135.87     91.62 o 
   5   6   2      829.21      865.86     89.43 o 
   6   6   2      744.09      769.80     87.07 o 
   7   6   2      529.28      606.47     80.52 o 
   8   6   2       23.59       56.57     42.72 o 
   9   6   2      491.96      552.71    192.52 o 
  10   6   2      263.61      289.60     89.06 o 
  -6   7   2       48.42       64.30     71.15 o 
  -5   7   2       12.28       53.01     58.87 o 
  -4   7   2        7.03       87.07     66.23 o 
  -3   7   2      705.74      663.49    103.95 o 
  -2   7   2     1607.58     1491.70    207.16 o 
  -1   7   2     2917.34     3011.71    110.47 o 
   0   7   2       61.46       78.81     34.01 o 
   1   7   2      322.96      458.15     57.55 o 
   2   7   2       11.53       31.42     34.08 o 
   3   7   2     1531.22     1626.46    113.50 o 
   4   7   2     2726.63     2709.03    130.47 o 
   5   7   2     1078.66     1113.61    101.86 o 
   6   7   2      209.90      205.51     54.74 o 
   7   7   2        7.04       56.03     41.25 o 
   8   7   2        7.95       85.56     53.14 o 
   9   7   2      387.37      421.38     86.11 o 
  -5   8   2      309.86      138.17     72.16 o 
  -4   8   2      279.62      173.58     67.28 o 
  -3   8   2      899.95      715.76    121.31 o 
  -2   8   2     1176.64     1128.99    137.24 o 
  -1   8   2       64.10      113.91     45.46 o 
   0   8   2        3.02       33.66     35.52 o 
   1   8   2      109.76      164.36     45.72 o 
   2   8   2       41.33       75.51     42.27 o 
   3   8   2      891.63     1097.53    119.96 o 
   4   8   2     2674.04     2621.19    134.19 o 
   5   8   2      305.08      403.10     68.17 o 
   6   8   2       20.59      170.80     55.66 o 
   7   8   2       37.95       48.36     49.97 o 
   8   8   2      320.40      290.15     92.21 o 
   9   8   2      448.00      586.54    125.42 o 
  -4   9   2      346.88      158.70     80.14 o 
  -3   9   2      381.39      284.20     83.38 o 
  -2   9   2      357.14      364.71    104.14 o 
  -1   9   2       43.02       76.22     62.41 o 
   0   9   2      634.88      655.09    101.67 o 
   1   9   2     1180.88     1187.68    119.99 o 
   2   9   2      735.52      889.79    100.81 o 
   3   9   2     1242.29     1437.13    124.72 o 
   4   9   2      778.74      826.23     94.74 o 
   5   9   2        3.61       76.50     45.69 o 
   6   9   2      650.43      661.25    122.81 o 
   7   9   2      368.20      300.07     86.51 o 
   8   9   2      226.04      392.81     99.36 o 
  -2  10   2      201.08      298.27    125.44 o 
  -1  10   2        0.29        1.20     95.16 o 
   0  10   2      931.38     1191.97    150.62 o 
   1  10   2     1240.82     1315.60    160.53 o 
   2  10   2      363.19      291.13     75.46 o 
   3  10   2      485.70      553.31     87.50 o 
   4  10   2      341.72      440.59     99.28 o 
   5  10   2       28.70       79.47     74.79 o 
   6  10   2      690.14      826.98    136.82 o 
   7  10   2      384.56      408.18    119.82 o 
   8  10   2       85.13      131.64     86.22 o 
  -1  11   2       39.18        0.05     97.51 o 
   0  11   2      945.59      773.19    179.41 o 
   1  11   2     1095.28     1182.32    204.48 o 
   2  11   2       34.80      166.19    109.29 o 
   3  11   2        1.95        2.83     94.82 o 
   4  11   2        3.06       33.11     78.49 o 
   5  11   2       78.91      130.60    110.98 o 
   6  11   2      864.43     1092.07    255.54 o 
  -4 -11   3      765.19      512.51     98.80 o 
  -3 -11   3      350.62      136.93     84.22 o 
  -2 -11   3        5.67       64.14     71.09 o 
  -1 -11   3       14.23      109.80     83.90 o 
   0 -11   3       84.50       34.60     67.24 o 
  -6 -10   3      173.58      292.83    126.67 o 
  -5 -10   3      177.64      248.84     73.95 o 
  -4 -10   3      857.03      821.80    161.62 o 
  -3 -10   3      353.14      539.49    109.37 o 
  -2 -10   3        0.76      139.87     79.99 o 
  -1 -10   3       54.14       51.56     66.72 o 
   0 -10   3      209.55      102.89     80.01 o 
   1 -10   3      464.99      209.89    276.94 o 
   2 -10   3      836.67      752.47    163.36 o 
  -7  -9   3      433.15      333.77     71.24 o 
  -6  -9   3      368.98      547.70    192.86 o 
  -5  -9   3       51.66      147.82     61.15 o 
  -4  -9   3      332.51      261.85     70.41 o 
  -3  -9   3      195.22      126.69    175.32 o 
  -2  -9   3      191.84      227.97     71.64 o 
  -1  -9   3     1447.53     1401.40    175.29 o 
   0  -9   3      874.36      851.16    128.91 o 
   1  -9   3      241.37      216.79     70.99 o 
   2  -9   3      276.85      312.28     94.00 o 
   3  -9   3        6.56       89.35    102.19 o 
   4  -9   3      253.62      187.59     89.83 o 
  -8  -8   3       18.48        0.49     61.72 o 
  -7  -8   3      284.21      239.99     67.95 o 
  -6  -8   3      454.94      519.54     83.39 o 
  -5  -8   3       27.48       94.78     52.49 o 
  -4  -8   3       85.99       93.17     62.23 o 
  -3  -8   3        0.56        0.76     45.33 o 
  -2  -8   3      693.27      792.92    141.34 o 
  -1  -8   3     1887.06     2158.75    186.75 o 
   0  -8   3     1139.97     1025.28    147.83 o 
   1  -8   3      192.14       80.13     61.52 o 
   2  -8   3      156.96      126.56     82.74 o 
   3  -8   3        5.32       56.01     42.85 o 
   4  -8   3      429.01      459.59     96.79 o 
   5  -8   3      517.38      278.11     99.83 o 
  -8  -7   3       31.96       35.85     65.98 o 
  -7  -7   3      502.26      614.81    104.90 o 
  -6  -7   3      739.70      713.19     95.94 o 
  -5  -7   3      152.43      194.85     61.92 o 
  -4  -7   3      223.46      219.59     59.69 o 
  -3  -7   3      358.37      271.78     61.69 o 
  -2  -7   3      485.06      592.15     85.09 o 
  -1  -7   3     2157.51     2334.83    120.31 o 
   0  -7   3      177.09      303.75     73.74 o 
   1  -7   3       48.80       90.53     43.44 o 
   2  -7   3       27.77       48.32     38.10 o 
   3  -7   3      219.17      185.81     55.14 o 
   4  -7   3      166.37      191.65     71.13 o 
   5  -7   3      648.74      580.61    134.35 o 
   6  -7   3       93.36       81.77     75.72 o 
  -9  -6   3       92.69      118.33     64.90 o 
  -8  -6   3       91.48       71.88     66.01 o 
  -7  -6   3      692.58      480.11     97.39 o 
  -6  -6   3      196.23      140.16     65.55 o 
  -5  -6   3      200.58      182.49     64.79 o 
  -4  -6   3      344.24      367.04     72.58 o 
  -3  -6   3      752.54      742.35     83.92 o 
  -2  -6   3      617.34      676.09     78.62 o 
  -1  -6   3     3196.10     3166.95    125.33 o 
   0  -6   3      594.07      618.18     57.71 o 
   1  -6   3      997.91     1204.13     94.60 o 
   2  -6   3      285.31      394.37     61.55 o 
   3  -6   3     1387.26     1328.39    108.32 o 
   4  -6   3     1493.77     1684.52    130.47 o 
   5  -6   3      296.42      171.36     75.42 o 
   6  -6   3       60.16       57.25     73.96 o 
   7  -6   3       66.91       55.94     70.60 o 
  -9  -5   3       92.83       67.60     73.89 o 
  -8  -5   3       32.78       48.92     53.58 o 
  -7  -5   3      173.90      164.38     65.52 o 
  -6  -5   3        9.12       32.42     38.53 o 
  -5  -5   3      716.94      816.25    114.31 o 
  -4  -5   3     2070.96     2035.68    139.54 o 
  -3  -5   3      938.40     1054.33     92.81 o 
  -2  -5   3      277.39      263.58     53.63 o 
  -1  -5   3     2329.13     2303.82    105.58 o 
   0  -5   3       13.13       19.25     21.90 o 
   1  -5   3     2133.84     2406.81     78.93 o 
   2  -5   3     1192.27     1302.62     95.64 o 
   3  -5   3      274.04      260.99     55.00 o 
   4  -5   3      526.70      554.34     80.57 o 
   5  -5   3      542.78      622.04     80.54 o 
   6  -5   3       76.58       60.76     71.28 o 
   7  -5   3      306.83      281.88    235.84 o 
   8  -5   3      157.73      179.22    144.81 o 
  -9  -4   3       88.70       69.32     70.51 o 
  -8  -4   3       47.68       55.85     55.67 o 
  -7  -4   3        7.74       47.39     43.53 o 
  -6  -4   3        7.12       55.69     58.30 o 
  -5  -4   3      706.12      670.93     76.22 o 
  -4  -4   3     1540.57     1532.89     95.65 o 
  -3  -4   3     1728.11     1660.04    117.88 o 
  -2  -4   3      116.62       97.07     37.08 o 
  -1  -4   3      248.22      292.74     32.57 o 
   0  -4   3     1679.26     1487.23     60.60 o 
   1  -4   3     8257.96     8737.31    131.76 o 
   2  -4   3     1550.54     1541.88     85.86 o 
   3  -4   3       18.59       49.49     35.56 o 
   4  -4   3        0.12       23.10     36.68 o 
   5  -4   3        0.17       37.25     37.63 o 
   6  -4   3      656.39      619.89    114.31 o 
   7  -4   3     1062.10     1117.24    159.85 o 
   8  -4   3      199.59       96.96     83.44 o 
  -9  -3   3      101.41      143.24     73.28 o 
  -8  -3   3       26.34       42.14     54.34 o 
  -7  -3   3       38.27       42.80     53.50 o 
  -6  -3   3       38.63       70.83     53.76 o 
  -5  -3   3      917.86      984.71     81.99 o 
  -4  -3   3     2404.10     2353.29     75.04 o 
  -3  -3   3     1106.11     1057.46     66.97 o 
  -2  -3   3      153.35      101.88     38.43 o 
  -1  -3   3     1405.19     1338.36     58.02 o 
   0  -3   3     3658.47     3624.70     80.26 o 
   1  -3   3     3028.14     3218.09    106.64 o 
   2  -3   3     2757.92     2777.18     95.23 o 
   3  -3   3        1.04        6.80     26.93 o 
   4  -3   3      231.15      326.91     50.29 o 
   5  -3   3        0.37       33.23     33.76 o 
   6  -3   3      731.43      783.32    116.32 o 
   7  -3   3      934.56     1128.06    136.15 o 
   8  -3   3      102.87      178.01    167.03 o 
   9  -3   3        0.02       42.70     72.65 o 
  -9  -2   3        0.54       46.47     65.32 o 
  -8  -2   3       72.19       61.76     55.78 o 
  -7  -2   3      359.06      375.70     88.49 o 
  -6  -2   3      388.65      356.11     53.71 o 
  -5  -2   3     1219.57     1271.46     88.86 o 
  -4  -2   3     1290.08     1152.44     58.83 o 
  -3  -2   3      252.83      289.55     39.10 o 
  -2  -2   3     1295.45     1084.85     48.29 o 
  -1  -2   3     1984.15     1911.49     57.67 o 
   0  -2   3     6360.17     6630.43     97.08 o 
   1  -2   3      772.97      652.37     51.73 o 
   2  -2   3      258.99      246.12     45.49 o 
   3  -2   3      183.99      189.86     45.12 o 
   4  -2   3      940.84      965.01     49.34 o 
   5  -2   3      294.18      412.16     53.25 o 
   6  -2   3     1138.25     1367.19     87.55 o 
   7  -2   3      492.76      381.20     88.85 o 
   8  -2   3        1.57        0.20     58.07 o 
   9  -2   3       68.36       98.62     75.82 o 
  -9  -1   3       25.23       35.10     74.66 o 
  -8  -1   3      217.01      395.15     87.06 o 
  -7  -1   3      635.73      666.91     79.60 o 
  -6  -1   3      623.71      631.05     78.25 o 
  -5  -1   3      116.30      160.15     74.86 o 
  -4  -1   3      376.62      364.91     54.41 o 
  -3  -1   3     1672.32     1508.84     56.52 o 
  -2  -1   3     9021.53     8570.51    123.08 o 
  -1  -1   3     2971.56     2730.59     65.83 o 
   0  -1   3     7486.79     7337.71     89.47 o 
   1  -1   3       14.72       76.78     21.61 o 
   2  -1   3      974.19      904.53     66.94 o 
   3  -1   3     1697.16     1608.67     55.00 o 
   4  -1   3     5150.10     4710.80    100.43 o 
   5  -1   3      567.70      593.60     49.74 o 
   6  -1   3      715.63      804.56     74.85 o 
   7  -1   3      750.45      765.32    113.63 o 
   8  -1   3       34.41      103.21     89.09 o 
   9  -1   3      246.64      369.55    192.25 o 
  10  -1   3      202.02      192.30     80.73 o 
  -9   0   3       42.08       45.82     68.91 o 
  -8   0   3      288.67      329.12    105.27 o 
  -7   0   3      296.84      411.38     72.34 o 
  -6   0   3        0.15        6.40     34.27 o 
  -5   0   3      113.12      113.87     44.02 o 
  -4   0   3       27.32       72.43     41.90 o 
  -3   0   3     1464.57     1276.05     81.14 o 
  -2   0   3     6102.63     5438.05    114.95 o 
  -1   0   3     2611.46     2041.12     48.98 o 
   0   0   3      422.16      475.48     37.75 o 
   1   0   3      789.49      898.74     43.21 o 
   2   0   3     2104.14     2273.38     69.71 o 
   3   0   3     9009.88     7803.63    107.00 o 
   4   0   3     3005.61     2765.17     79.88 o 
   5   0   3      512.06      439.05     50.70 o 
   6   0   3        1.25       29.79     27.77 o 
   7   0   3        7.30       35.72     35.36 o 
   8   0   3      182.02      213.78     68.66 o 
   9   0   3      901.84     1073.23    126.12 o 
  10   0   3      168.36      218.20    158.97 o 
  -9   1   3      111.63      182.12     86.15 o 
  -8   1   3       89.11      172.00     97.47 o 
  -7   1   3      141.25      140.39     58.54 o 
  -6   1   3       13.30       29.86     40.36 o 
  -5   1   3      694.69      695.73     82.01 o 
  -4   1   3      584.92      495.60     65.38 o 
  -3   1   3     2260.09     2090.68     83.97 o 
  -2   1   3     5695.71     5613.78    135.25 o 
  -1   1   3      245.81      279.73     43.11 o 
   0   1   3     3716.08     3933.20     70.89 o 
   1   1   3    11337.01    12494.29    157.65 o 
   2   1   3      790.25      526.27     64.41 o 
   3   1   3     2008.86     1809.99     66.88 o 
   4   1   3     1871.64     1607.29     62.16 o 
   5   1   3        7.29       47.83     25.73 o 
   6   1   3      195.74      237.53     38.33 o 
   7   1   3      429.55      453.75     50.93 o 
   8   1   3      417.26      511.24     68.96 o 
   9   1   3      867.32      845.12    171.15 o 
  10   1   3      407.45      450.67    169.10 o 
  -8   2   3       66.69        2.49     56.26 o 
  -7   2   3        1.67        7.00     50.27 o 
  -6   2   3        9.32       42.17     42.63 o 
  -5   2   3      381.09      401.82     66.79 o 
  -4   2   3     1810.37     1790.75    101.21 o 
  -3   2   3     1744.06     1598.62     88.18 o 
  -2   2   3     2227.58     1929.44     78.51 o 
  -1   2   3       67.27      106.26     21.68 o 
   0   2   3     7353.71     7617.87     96.41 o 
   1   2   3     4092.68     3972.45     82.35 o 
   2   2   3     4322.73     4455.14     83.35 o 
   3   2   3     4915.18     4688.50     80.43 o 
   4   2   3      389.45      408.13     41.39 o 
   5   2   3       55.61       91.70     25.76 o 
   6   2   3      700.66      628.90     54.03 o 
   7   2   3      511.36      561.87     53.01 o 
   8   2   3      209.74      169.75     53.31 o 
   9   2   3      399.45      308.03     69.32 o 
  10   2   3      124.31      175.45    122.41 o 
  -8   3   3        3.64       36.83     66.25 o 
  -7   3   3       26.14        0.06     56.42 o 
  -6   3   3      420.51      386.24     68.59 o 
  -5   3   3     1164.14     1220.85    110.09 o 
  -4   3   3     1600.21     1632.05    104.29 o 
  -3   3   3      732.63      779.69     74.12 o 
  -2   3   3      632.36      731.16     65.82 o 
  -1   3   3      971.16     1095.79     54.91 o 
   0   3   3     3248.83     3227.96     81.44 o 
   1   3   3     5268.11     5212.46     96.36 o 
   2   3   3      447.27      485.82     32.21 o 
   3   3   3      851.40      743.90     43.63 o 
   4   3   3       14.61        6.24     21.54 o 
   5   3   3      757.71      760.08     86.63 o 
   6   3   3     1024.53      911.87     66.77 o 
   7   3   3     1332.26     1236.61     86.32 o 
   8   3   3      209.66      198.84     58.58 o 
   9   3   3       96.86      121.85     57.43 o 
  10   3   3       25.12       99.09     57.77 o 
  -8   4   3       60.98       64.96     77.43 o 
  -7   4   3      113.86       72.97     91.34 o 
  -6   4   3      672.85      569.71    179.84 o 
  -5   4   3     1173.22     1194.89    103.73 o 
  -4   4   3      278.50      338.41     59.29 o 
  -3   4   3        6.84       28.22     30.22 o 
  -2   4   3      754.40      855.11     56.88 o 
  -1   4   3     1980.91     2174.65     76.33 o 
   0   4   3     4192.69     4439.05    105.02 o 
   1   4   3     5496.65     5768.28    112.47 o 
   2   4   3      214.25      207.17     41.01 o 
   3   4   3       37.99      107.74     22.14 o 
   4   4   3      361.24      374.12     42.12 o 
   5   4   3     2638.49     2649.92     80.58 o 
   6   4   3     2249.99     2260.42     83.59 o 
   7   4   3     1021.34     1245.95    122.14 o 
   8   4   3      257.47      332.28     58.12 o 
   9   4   3       13.67       14.24     66.87 o 
  10   4   3       10.86       27.48     60.94 o 
  -7   5   3       97.27       50.07     70.84 o 
  -6   5   3       85.14      184.78     99.44 o 
  -5   5   3      539.14      489.51    155.37 o 
  -4   5   3       21.86        0.75     39.17 o 
  -3   5   3      481.04      508.01     72.21 o 
  -2   5   3     1068.57     1213.78     80.51 o 
  -1   5   3     1805.11     1886.96     77.36 o 
   0   5   3     1969.18     2116.52     78.24 o 
   1   5   3     3137.48     3407.81     94.78 o 
   2   5   3        3.95        8.61     19.76 o 
   3   5   3     3630.12     3558.52     98.26 o 
   4   5   3      423.86      467.10     40.55 o 
   5   5   3      399.74      419.30     61.33 o 
   6   5   3     1375.80     1391.44    102.36 o 
   7   5   3      424.70      416.79     59.20 o 
   8   5   3       11.58       45.70     41.03 o 
   9   5   3      173.67      298.90     99.07 o 
  10   5   3      120.94       46.91     61.34 o 
  -6   6   3       26.36       18.38     66.04 o 
  -5   6   3      106.12        3.69     53.84 o 
  -4   6   3        2.72        0.34     47.59 o 
  -3   6   3     1208.78     1367.03    108.14 o 
  -2   6   3     1823.23     2001.66    116.24 o 
  -1   6   3      864.44     1063.47     75.52 o 
   0   6   3      971.97     1243.69     79.33 o 
   1   6   3      606.62      762.14     63.57 o 
   2   6   3      341.45      370.75     49.19 o 
   3   6   3     3505.64     3547.53     96.63 o 
   4   6   3     1763.77     1843.35    107.68 o 
   5   6   3      176.48      161.29     41.06 o 
   6   6   3      671.98      733.32     89.27 o 
   7   6   3      178.68      186.14     47.61 o 
   8   6   3      521.28      456.02     71.52 o 
   9   6   3      534.94      672.29    108.35 o 
  -6   7   3        0.01       51.35     64.67 o 
  -5   7   3       51.31       51.46     74.92 o 
  -4   7   3      104.20      190.15     86.30 o 
  -3   7   3     1820.90     1532.43    247.87 o 
  -2   7   3     2417.33     2293.47    127.75 o 
  -1   7   3      880.03     1028.79     80.91 o 
   0   7   3      105.02      127.25     41.15 o 
   1   7   3        6.62       17.94     26.22 o 
   2   7   3      507.75      558.93     55.40 o 
   3   7   3     3797.38     3526.97    139.45 o 
   4   7   3     1419.31     1577.89    113.12 o 
   5   7   3      166.97      182.52     46.01 o 
   6   7   3      136.84      185.52     50.93 o 
   7   7   3      202.82      247.11     62.83 o 
   8   7   3      174.38      191.05     67.11 o 
   9   7   3      780.43      830.79    137.20 o 
  10   7   3      126.01      211.76    118.86 o 
  -5   8   3      223.02      143.28     74.59 o 
  -4   8   3      223.42      203.94     81.11 o 
  -3   8   3     1285.40     1330.11    152.08 o 
  -2   8   3      824.58      825.09    122.66 o 
  -1   8   3        2.39       27.26     37.31 o 
   0   8   3       62.14      196.32     40.52 o 
   1   8   3      396.30      559.91     79.90 o 
   2   8   3     1369.45     1570.82    122.09 o 
   3   8   3     2416.03     2314.01    130.47 o 
   4   8   3     1066.95     1106.38    108.13 o 
   5   8   3       48.78       89.52     41.44 o 
   6   8   3      178.17      246.47     74.96 o 
   7   8   3       73.01       23.20     65.12 o 
   8   8   3      500.95      427.51     96.78 o 
   9   8   3      495.30      604.23    152.51 o 
  -4   9   3      397.67      246.68     70.42 o 
  -3   9   3      375.32      348.56     95.05 o 
  -2   9   3      366.28      342.08    117.29 o 
  -1   9   3      160.80      145.12    157.05 o 
   0   9   3     1460.64     1437.11    155.73 o 
   1   9   3      411.37      359.05    124.40 o 
   2   9   3     1152.53     1365.44    120.10 o 
   3   9   3     1132.75     1282.93    160.99 o 
   4   9   3      140.95      164.02     64.07 o 
   5   9   3      212.17      195.31     78.31 o 
   6   9   3     1036.57     1117.18    146.02 o 
   7   9   3      218.59      171.71    101.60 o 
   8   9   3      540.84      468.01    112.09 o 
   9   9   3      655.42      576.15    314.08 o 
  -2  10   3      130.01        0.83    110.48 o 
  -1  10   3      285.44      426.96    124.80 o 
   0  10   3     1637.17     1684.57    174.04 o 
   1  10   3      578.21      526.38    136.38 o 
   2  10   3      349.22      322.95     96.52 o 
   3  10   3      310.07      393.22    140.63 o 
   4  10   3        3.71        1.81     57.58 o 
   5  10   3      486.69      388.65    102.97 o 
   6  10   3      671.59      500.06    143.00 o 
   7  10   3      108.96        7.67     71.84 o 
   8  10   3       65.93       48.22     71.35 o 
   1  11   3      401.21      609.20    170.37 o 
   2  11   3       21.82       14.27    113.00 o 
   3  11   3       23.40      100.15     86.77 o 
   4  11   3       51.62      162.45     89.26 o 
   5  11   3      637.08      580.33    117.60 o 
   6  11   3     1017.44     1021.76    161.75 o 
  -2 -11   4        2.80       16.93     75.47 o 
  -1 -11   4        8.27       41.01     77.49 o 
  -5 -10   4      363.08      285.40     97.72 o 
  -4 -10   4      366.79      395.60    189.80 o 
  -3 -10   4       34.80       23.88     70.74 o 
  -2 -10   4       52.20        8.68     65.10 o 
  -1 -10   4      225.35      174.16     89.37 o 
   0 -10   4      386.22      495.42    109.97 o 
   1 -10   4      852.49      646.65    149.56 o 
   2 -10   4      239.84      223.59     89.30 o 
  -6  -9   4      127.48       64.91     64.14 o 
  -5  -9   4       75.53      132.24     65.39 o 
  -4  -9   4      180.90      107.06     77.14 o 
  -3  -9   4       16.68       19.04     58.60 o 
  -2  -9   4      786.92      634.07    192.68 o 
  -1  -9   4     1268.64     1065.60    151.54 o 
   0  -9   4      263.62      358.52     96.25 o 
   1  -9   4      560.06      533.14    112.49 o 
   2  -9   4       67.30      203.33     77.63 o 
   3  -9   4      260.25       99.60    111.89 o 
   4  -9   4      627.35      464.02    158.32 o 
  -7  -8   4      281.82      114.11    124.07 o 
  -6  -8   4       69.79       14.56     51.55 o 
  -5  -8   4       25.04       19.47     44.16 o 
  -4  -8   4       25.29       21.09     66.87 o 
  -3  -8   4       59.33       89.92     47.38 o 
  -2  -8   4     1458.64     1226.52    154.81 o 
  -1  -8   4     2113.97     2070.79    186.43 o 
   0  -8   4      257.46      148.83    192.28 o 
   1  -8   4      104.85       75.84     57.69 o 
   2  -8   4        3.15       37.36     63.41 o 
   3  -8   4      537.26      551.66     81.04 o 
   4  -8   4      599.47      519.08     99.99 o 
   5  -8   4      226.18      156.20     79.80 o 
  -8  -7   4      305.53      155.96     69.93 o 
  -7  -7   4      360.67      254.56     93.69 o 
  -6  -7   4       27.35       44.33     49.52 o 
  -5  -7   4       52.89       92.08     53.93 o 
  -4  -7   4      517.62      493.54     82.05 o 
  -3  -7   4      347.84      341.86     65.71 o 
  -2  -7   4     1679.87     1644.07    122.86 o 
  -1  -7   4     1349.80     1317.85    155.52 o 
   0  -7   4      105.81      162.51     60.54 o 
   1  -7   4       31.51        9.00     49.92 o 
   2  -7   4      241.55      170.63     50.92 o 
   3  -7   4      743.97      716.35     97.71 o 
   4  -7   4      882.07      971.34    154.07 o 
   5  -7   4      226.70      252.83     88.21 o 
   6  -7   4       85.77       29.28     70.25 o 
  -8  -6   4      231.47       83.83    103.48 o 
  -7  -6   4      281.58      224.90     83.66 o 
  -6  -6   4       77.93      117.11     60.02 o 
  -5  -6   4      250.62      285.03     64.23 o 
  -4  -6   4      506.46      580.79     77.34 o 
  -3  -6   4     1563.64     1544.62    154.26 o 
  -2  -6   4     1609.13     1606.21    112.43 o 
  -1  -6   4      514.44      585.90     72.27 o 
   0  -6   4      802.12      902.02     80.83 o 
   1  -6   4     1393.37     1285.10     98.50 o 
   2  -6   4      911.10     1070.03     98.43 o 
   3  -6   4     1966.10     1846.80    124.94 o 
   4  -6   4      852.27      855.52    102.27 o 
   5  -6   4        0.81       30.32     48.87 o 
   6  -6   4       37.34        9.99     61.62 o 
   7  -6   4       54.86       80.89     79.75 o 
  -9  -5   4       52.57        2.81     62.63 o 
  -8  -5   4       28.60       85.76     64.90 o 
  -7  -5   4        5.47        3.78     47.04 o 
  -6  -5   4      510.38      476.13     88.86 o 
  -5  -5   4     1316.15     1425.63    117.30 o 
  -4  -5   4      330.14      419.67     77.21 o 
  -3  -5   4       38.86       34.60     37.51 o 
  -2  -5   4      877.68      953.04    180.31 o 
  -1  -5   4        3.75       15.77     20.02 o 
   0  -5   4     1683.42     1767.36     68.39 o 
   1  -5   4     1953.14     1817.83     96.07 o 
   2  -5   4     1431.62     1534.48    104.93 o 
   3  -5   4      312.84      271.94     57.30 o 
   4  -5   4      728.57      768.37     89.70 o 
   5  -5   4      223.14      225.21     61.18 o 
   6  -5   4     1454.70     1388.58    173.65 o 
   7  -5   4      135.87      131.44     70.16 o 
   8  -5   4      158.85       30.40     68.77 o 
  -9  -4   4        6.28        8.20     61.37 o 
  -8  -4   4       30.71        8.32     55.88 o 
  -7  -4   4       90.37       62.60     64.20 o 
  -6  -4   4      530.15      558.97     99.09 o 
  -5  -4   4     1164.85     1029.68     95.88 o 
  -4  -4   4      470.84      463.21     73.96 o 
  -3  -4   4       33.34       22.33     32.97 o 
  -2  -4   4       47.37       68.36     33.91 o 
  -1  -4   4     1293.21     1365.75     59.13 o 
   0  -4   4     5683.61     5622.98    139.62 o 
   1  -4   4     2560.10     2404.93     69.36 o 
   2  -4   4      435.97      397.42     58.02 o 
   3  -4   4       44.03       74.54     36.82 o 
   4  -4   4       54.16       88.59     44.20 o 
   5  -4   4      725.36      653.35     88.30 o 
   6  -4   4     2219.50     2132.20    189.57 o 
   7  -4   4      454.76      430.36    102.15 o 
   8  -4   4       41.78        0.93     74.70 o 
  -9  -3   4        1.56      115.58     68.67 o 
  -8  -3   4      168.07      173.37     71.96 o 
  -7  -3   4      202.79      141.89     61.99 o 
  -6  -3   4      150.20       92.86     52.50 o 
  -5  -3   4      836.86      776.23    105.99 o 
  -4  -3   4      381.05      407.64     60.18 o 
  -3  -3   4      361.33      340.65     40.01 o 
  -2  -3   4      241.04      269.94     32.61 o 
  -1  -3   4     2314.73     2255.66     70.26 o 
   0  -3   4     3860.95     3548.64     82.82 o 
   1  -3   4     3014.77     3043.96     72.17 o 
   2  -3   4      778.16      733.83     70.96 o 
   3  -3   4     1090.52     1093.31     87.60 o 
   4  -3   4      368.99      388.62     56.62 o 
   5  -3   4      402.02      388.93     59.07 o 
   6  -3   4     1352.25     1482.65    174.27 o 
   7  -3   4      194.08      326.91     90.87 o 
   8  -3   4       29.42      120.81     70.22 o 
   9  -3   4       24.14      134.35    116.70 o 
  -9  -2   4       99.83      180.77     82.96 o 
  -8  -2   4      223.72      174.26    120.33 o 
  -7  -2   4      450.94      431.67     86.94 o 
  -6  -2   4      231.24      249.09    101.71 o 
  -5  -2   4      297.40      261.76     47.87 o 
  -4  -2   4       16.34       40.32     22.91 o 
  -3  -2   4     1972.66     1758.49     65.32 o 
  -2  -2   4     1311.52     1104.52     56.52 o 
  -1  -2   4     3276.98     2902.22     75.24 o 
   0  -2   4     4070.46     3720.59     81.61 o 
   1  -2   4      514.11      474.41     35.18 o 
   2  -2   4      337.39      470.02     56.32 o 
   3  -2   4     2629.77     2424.80     91.96 o 
   4  -2   4     1678.91     1673.13     95.06 o 
   5  -2   4     1045.19     1167.81    126.19 o 
   6  -2   4      581.18      696.04    164.76 o 
   7  -2   4       42.74       63.78     68.04 o 
   8  -2   4       98.02      177.62     70.91 o 
   9  -2   4      174.41      212.20    200.04 o 
  -9  -1   4      198.10      145.42    126.90 o 
  -8  -1   4      295.91      296.80    120.12 o 
  -7  -1   4      408.31      345.45     90.47 o 
  -6  -1   4      154.72      198.01     52.05 o 
  -5  -1   4        9.35       20.08     31.42 o 
  -4  -1   4      363.39      346.08     55.33 o 
  -3  -1   4     4236.11     4150.60    103.03 o 
  -2  -1   4     1995.52     1638.27     54.03 o 
  -1  -1   4      123.71       72.32     27.41 o 
   0  -1   4     1825.24     1788.62     57.08 o 
   1  -1   4      136.44       85.46     23.69 o 
   2  -1   4     2846.68     2772.84     88.13 o 
   3  -1   4     6471.90     5885.32    129.72 o 
   4  -1   4     2687.65     2547.12     71.16 o 
   5  -1   4      832.71      916.21     54.36 o 
   6  -1   4      730.43      843.37     79.86 o 
   7  -1   4       94.89      109.86     48.27 o 
   8  -1   4      262.24      462.83    120.23 o 
   9  -1   4      383.71      477.50    106.47 o 
  10  -1   4      103.05      144.11     84.63 o 
  -9   0   4      163.94      273.24     83.73 o 
  -8   0   4      264.34      353.50     74.82 o 
  -7   0   4        0.71       44.34     46.63 o 
  -6   0   4       62.72       53.04     39.50 o 
  -5   0   4      148.76      132.42     48.07 o 
  -4   0   4      850.49      870.53     79.46 o 
  -3   0   4     1534.13     1306.64     79.18 o 
  -2   0   4     2364.69     1954.45     87.56 o 
  -1   0   4      415.82      471.79     32.07 o 
   0   0   4        0.09       34.60     22.06 o 
   1   0   4       26.30       39.48     21.93 o 
   2   0   4    14437.34    12970.62    134.37 o 
   3   0   4     7363.46     6015.73    113.91 o 
   4   0   4       90.73       69.15     36.42 o 
   5   0   4       47.79       59.56     23.47 o 
   6   0   4      140.86      175.98     34.69 o 
   7   0   4       61.58      137.54     40.64 o 
   8   0   4      575.25      754.39    114.22 o 
   9   0   4      761.67      883.15    130.25 o 
  10   0   4       33.04       58.83     65.00 o 
  -8   1   4      165.25      214.90     81.81 o 
  -7   1   4        0.05        1.83     43.18 o 
  -6   1   4      606.92      674.70     87.11 o 
  -5   1   4      773.23      734.21     85.23 o 
  -4   1   4      589.04      586.09     73.43 o 
  -3   1   4     1284.15     1168.85     87.59 o 
  -2   1   4     1622.38     1543.32     73.73 o 
  -1   1   4      293.47      364.27     31.23 o 
   0   1   4     1503.71     1205.67     40.11 o 
   1   1   4      880.27      849.98     54.43 o 
   2   1   4     1681.99     1494.07     56.60 o 
   3   1   4    12023.21    10371.47    119.14 o 
   4   1   4      439.76      288.43     49.60 o 
   5   1   4      520.84      567.89     50.51 o 
   6   1   4      566.64      518.36     52.70 o 
   7   1   4      681.42      738.70     84.70 o 
   8   1   4      582.48      348.43     94.21 o 
   9   1   4      756.03     1071.00    132.54 o 
  10   1   4       52.00      111.47     83.46 o 
  -8   2   4       34.51        3.08     62.07 o 
  -7   2   4       29.93       52.31     48.01 o 
  -6   2   4      325.21      437.39     79.55 o 
  -5   2   4      651.44      726.62     87.67 o 
  -4   2   4      933.38     1054.88     95.64 o 
  -3   2   4      760.61      714.76     71.06 o 
  -2   2   4      784.05      797.42     71.85 o 
  -1   2   4      291.17      331.32     45.83 o 
   0   2   4     6389.58     5879.60     99.07 o 
   1   2   4     5534.87     5238.92    106.93 o 
   2   2   4     4112.22     3818.07     98.79 o 
   3   2   4     1855.78     1631.43     64.03 o 
   4   2   4      119.85      160.85     27.15 o 
   5   2   4      432.83      421.21     45.69 o 
   6   2   4      754.46      713.71     60.69 o 
   7   2   4      151.31      259.42     50.87 o 
   8   2   4      208.79      231.42     47.31 o 
   9   2   4      207.26      316.17     70.36 o 
  -8   3   4       29.07      132.62    175.16 o 
  -7   3   4      127.18      102.81     52.02 o 
  -6   3   4     1076.20      965.01    186.22 o 
  -5   3   4      796.31      816.92     90.29 o 
  -4   3   4      152.81      160.94     47.34 o 
  -3   3   4       13.94       43.12     36.59 o 
  -2   3   4      214.09      241.57     48.86 o 
  -1   3   4      518.04      592.53     43.47 o 
   0   3   4     7065.14     7129.93    118.30 o 
   1   3   4     9489.23     9851.02    128.96 o 
   2   3   4      307.39      288.73     49.76 o 
   3   3   4      352.48      352.48     29.70 o 
   4   3   4       63.32       47.16     28.35 o 
   5   3   4     2223.40     2117.44     73.39 o 
   6   3   4     2403.72     2174.25     99.84 o 
   7   3   4      454.36      569.88     69.50 o 
   8   3   4       25.12      106.70     34.80 o 
   9   3   4       75.04       71.96     79.33 o 
  10   3   4        0.69       36.92     87.96 o 
  -7   4   4      181.86      279.16     83.35 o 
  -6   4   4      993.26     1019.14    115.08 o 
  -5   4   4      679.66      683.75     93.99 o 
  -4   4   4       42.51       41.87     41.30 o 
  -3   4   4       79.76      121.72     41.18 o 
  -2   4   4      298.39      339.67     52.59 o 
  -1   4   4     2345.10     2525.25     80.31 o 
   0   4   4     4170.86     4292.30    104.83 o 
   1   4   4     3886.11     3978.49     98.18 o 
   2   4   4       59.37       51.12     24.83 o 
   3   4   4      608.17      704.67     46.42 o 
   4   4   4      925.60      923.97     51.77 o 
   5   4   4     3230.37     2924.87     90.78 o 
   6   4   4     2535.31     2503.20     88.90 o 
   7   4   4      340.74      359.84     60.11 o 
   8   4   4       22.06       75.36     41.56 o 
   9   4   4        0.67        4.56     45.11 o 
  10   4   4       52.32       76.62     84.68 o 
  -7   5   4       71.60       96.21     74.73 o 
  -6   5   4      261.12      275.73    107.14 o 
  -5   5   4      261.95      193.78     66.04 o 
  -4   5   4      511.49      579.51     74.91 o 
  -3   5   4      779.55      728.68     83.50 o 
  -2   5   4      199.34      232.95     48.47 o 
  -1   5   4     1368.58     1514.12     80.00 o 
   0   5   4     2815.63     3024.15     95.02 o 
   1   5   4      913.16      989.20     65.09 o 
   2   5   4     1757.25     1650.93     70.82 o 
   3   5   4     2015.55     2086.94     69.19 o 
   4   5   4      120.13      109.22     31.54 o 
   5   5   4     1134.07     1134.15     62.93 o 
   6   5   4     1500.97     1545.07     97.30 o 
   7   5   4        9.06       82.31     41.47 o 
   8   5   4      447.66      438.91     65.33 o 
   9   5   4      158.22      133.59    156.76 o 
  -6   6   4       27.37      112.75     73.24 o 
  -5   6   4       21.07       11.29     50.57 o 
  -4   6   4      324.67      195.77    109.26 o 
  -3   6   4     1707.83     1539.84    173.63 o 
  -2   6   4      697.18      797.26     88.92 o 
  -1   6   4      819.07      917.56     73.42 o 
   0   6   4     2074.98     2074.89     84.09 o 
   1   6   4        3.21       24.74     26.64 o 
   2   6   4     2941.19     2971.76     94.73 o 
   3   6   4     3265.54     3275.70    103.61 o 
   4   6   4     1091.59     1111.44    107.39 o 
   5   6   4       66.62      103.65     42.65 o 
   6   6   4      409.84      423.74     98.68 o 
   7   6   4      107.35      236.84    154.17 o 
   8   6   4     1058.15     1155.82    144.70 o 
   9   6   4      162.18      161.92     90.38 o 
  10   6   4       66.48       42.24    106.75 o 
  -5   7   4        2.83       28.28     61.51 o 
  -4   7   4      481.81      481.85     88.45 o 
  -3   7   4     1464.95     1311.61    146.88 o 
  -2   7   4      725.87      768.72     94.72 o 
  -1   7   4       51.86       66.43     40.91 o 
   0   7   4        1.69       25.37     31.45 o 
   1   7   4        5.88       31.90     28.93 o 
   2   7   4     3059.83     2975.14    104.77 o 
   3   7   4     2547.68     2391.67    121.28 o 
   4   7   4      698.18      694.91     80.42 o 
   5   7   4       34.94       18.51     38.69 o 
   6   7   4       31.42       29.69     46.98 o 
   7   7   4        5.82       23.52     54.80 o 
   8   7   4      865.71      859.74    170.86 o 
   9   7   4      254.52      430.04    133.08 o 
  10   7   4        0.99       81.92    109.07 o 
  -4   8   4      316.81      271.11     84.29 o 
  -3   8   4     1012.98      989.70    147.87 o 
  -2   8   4      117.46      137.65     59.19 o 
  -1   8   4      478.74      510.86     72.87 o 
   0   8   4      445.41      542.11     79.91 o 
   1   8   4     1136.50     1297.01     91.51 o 
   2   8   4     1916.48     1726.39    118.62 o 
   3   8   4     1059.13     1105.73    136.11 o 
   4   8   4       19.23       52.50     54.19 o 
   5   8   4      680.98      574.67    109.31 o 
   6   8   4      290.66      321.64     82.10 o 
   7   8   4      232.25      185.49     70.19 o 
   8   8   4      491.78      430.58    102.30 o 
   9   8   4      259.92      220.11    147.62 o 
  -3   9   4      141.36       86.18     92.43 o 
  -2   9   4       30.38       10.81     57.33 o 
  -1   9   4      854.67      816.76    217.50 o 
   0   9   4      421.42      566.22    102.98 o 
   1   9   4      109.07      204.01    123.62 o 
   2   9   4     1196.57     1182.31    153.30 o 
   3   9   4      325.10      391.66    108.88 o 
   4   9   4       76.89       50.41     62.20 o 
   5   9   4     1185.54      856.07    171.79 o 
   6   9   4      723.78      668.95    123.46 o 
   7   9   4      228.88      174.78    184.07 o 
   8   9   4      524.27      485.34    137.12 o 
   9   9   4      104.50      172.19     82.68 o 
  -2  10   4       61.13       65.82    101.98 o 
   1  10   4      119.92      124.05     67.38 o 
   2  10   4       94.16       93.54    102.82 o 
   3  10   4       25.01        6.57     51.56 o 
   4  10   4      345.16      360.71    105.68 o 
   5  10   4      794.70      596.26    119.00 o 
   6  10   4      144.23      269.38     84.60 o 
   7  10   4       46.44       70.34     80.64 o 
   8  10   4       16.57       63.06     67.92 o 
   1  11   4       28.94        4.06    101.86 o 
   2  11   4       32.74      156.88     90.13 o 
   3  11   4       11.11      166.20     80.89 o 
   4  11   4      383.70      465.17    110.63 o 
   5  11   4     1276.98     1090.37    163.62 o 
   6  11   4      187.49      278.46    122.24 o 
  -4 -10   5        0.43       52.41     74.82 o 
  -3 -10   5      150.96      256.59     86.63 o 
  -2 -10   5      500.32      343.31     95.47 o 
  -1 -10   5      200.01      188.65    206.98 o 
   0 -10   5      419.23      307.59     94.57 o 
   1 -10   5      407.28      472.72    108.27 o 
   2 -10   5        6.81       29.78     74.75 o 
  -6  -9   5       63.76       75.74     61.89 o 
  -5  -9   5       64.08       99.14     65.36 o 
  -4  -9   5        3.28        0.83     74.53 o 
  -3  -9   5      432.43      509.70    110.04 o 
  -2  -9   5     1026.17      862.08    229.34 o 
  -1  -9   5       73.94      107.86    121.08 o 
   0  -9   5      135.14      148.95     74.93 o 
   1  -9   5      318.81      346.13     91.40 o 
   2  -9   5      150.06      194.08    145.54 o 
   3  -9   5      774.94      488.44    172.07 o 
   4  -9   5      565.81      536.28    105.14 o 
  -7  -8   5       53.18       90.41     99.51 o 
  -6  -8   5        1.35       16.12     55.05 o 
  -5  -8   5        2.17       96.74     75.40 o 
  -4  -8   5      159.96      146.22     63.71 o 
  -3  -8   5      888.53      836.98    128.32 o 
  -2  -8   5      979.70      941.42    179.08 o 
  -1  -8   5       58.14       52.78     57.83 o 
   0  -8   5        1.44       62.80     67.76 o 
   1  -8   5       11.17       11.31     52.49 o 
   2  -8   5      141.87      210.76     91.73 o 
   3  -8   5      861.24      755.87    140.96 o 
   4  -8   5      345.44      336.81     77.94 o 
   5  -8   5        5.10       12.15     64.05 o 
  -7  -7   5        2.16       33.99     59.89 o 
  -6  -7   5       75.63       37.00     59.18 o 
  -5  -7   5      229.83      213.80     64.13 o 
  -4  -7   5      428.39      388.99     74.28 o 
  -3  -7   5      941.77      920.72    105.41 o 
  -2  -7   5      885.69      846.50     93.32 o 
  -1  -7   5       20.77      118.23     60.88 o 
   0  -7   5       21.95        1.81     47.49 o 
   1  -7   5       67.41       55.50     62.39 o 
   2  -7   5      746.49      757.92     92.55 o 
   3  -7   5     1412.83     1389.32    137.48 o 
   4  -7   5      669.36      670.09     93.38 o 
   5  -7   5      100.03      180.73     60.48 o 
   6  -7   5       65.38       68.44     80.70 o 
  -8  -6   5      123.39       41.55     71.00 o 
  -7  -6   5        0.33       18.43     57.68 o 
  -6  -6   5      349.50      252.43     76.23 o 
  -5  -6   5      445.17      384.68     76.06 o 
  -4  -6   5      683.77      658.21     89.71 o 
  -3  -6   5      969.24      937.37    100.40 o 
  -2  -6   5        0.44       26.49     38.75 o 
  -1  -6   5      606.97      595.13     72.73 o 
   0  -6   5      442.66      457.10    122.66 o 
   1  -6   5      633.01      722.67     76.81 o 
   2  -6   5      843.98      949.86     94.89 o 
   3  -6   5     1545.43     1645.71    127.52 o 
   4  -6   5      317.40      423.15     74.65 o 
   5  -6   5       39.44       77.67     65.85 o 
   6  -6   5       21.67       86.80     70.06 o 
   7  -6   5      106.54       79.73     80.09 o 
  -8  -5   5        0.09        0.32     56.32 o 
  -7  -5   5      160.67       98.08     87.05 o 
  -6  -5   5      745.78      630.52    111.63 o 
  -5  -5   5      743.27      725.67     85.92 o 
  -4  -5   5        3.87       22.05     39.00 o 
  -3  -5   5      189.18      179.52     55.22 o 
  -2  -5   5      108.87      200.46     49.47 o 
  -1  -5   5     1813.30     1726.22     99.75 o 
   0  -5   5     1108.34     1109.53     67.21 o 
   1  -5   5     1263.82     1351.66     85.66 o 
   2  -5   5      483.49      612.62     71.00 o 
   3  -5   5      356.73      474.72     69.20 o 
   4  -5   5       67.17       78.46     51.86 o 
   5  -5   5     1616.18     1477.25    125.37 o 
   6  -5   5      702.62      543.29    187.80 o 
   7  -5   5      104.33       41.85     72.62 o 
   8  -5   5      300.20      251.83     94.07 o 
  -8  -4   5       30.52       77.48     82.30 o 
  -7  -4   5      387.72      279.68     80.68 o 
  -6  -4   5      984.30      852.52    121.05 o 
  -5  -4   5      734.17      741.86    109.52 o 
  -4  -4   5        8.89       37.72     33.47 o 
  -3  -4   5       47.47       44.33     35.16 o 
  -2  -4   5        0.44        8.51     20.65 o 
  -1  -4   5     1270.09     1169.09     58.62 o 
   0  -4   5     1891.00     1772.90     68.95 o 
   1  -4   5      359.70      392.39     41.86 o 
   2  -4   5      125.36      199.02     40.37 o 
   3  -4   5      138.44      173.84     50.14 o 
   4  -4   5      101.74      114.87     44.88 o 
   5  -4   5     1606.73     1859.33    129.94 o 
   6  -4   5     1905.57     1988.00    201.64 o 
   7  -4   5      277.50      394.10     97.45 o 
   8  -4   5       25.39        1.49     64.68 o 
  -9  -3   5       39.47      313.91    111.14 o 
  -8  -3   5      122.97      246.53    125.36 o 
  -7  -3   5      207.17      253.82     75.76 o 
  -6  -3   5      430.41      471.07    101.86 o 
  -5  -3   5      395.36      443.21     84.49 o 
  -4  -3   5      144.34      107.14     40.86 o 
  -3  -3   5      720.38      725.63     55.43 o 
  -2  -3   5      219.75      250.46     31.93 o 
  -1  -3   5     1490.63     1349.07     60.22 o 
   0  -3   5     3626.57     3308.52     87.96 o 
   1  -3   5     1325.07     1114.22     55.41 o 
   2  -3   5      203.52      207.02     41.78 o 
   3  -3   5       32.23       12.47     27.70 o 
   4  -3   5      149.16      103.56     45.16 o 
   5  -3   5     1305.93     1319.71    105.19 o 
   6  -3   5     1013.17      928.85     95.76 o 
   7  -3   5       32.32       26.03     55.11 o 
   8  -3   5      155.42      246.64     77.88 o 
   9  -3   5       10.62       14.33     67.97 o 
  -9  -2   5      141.21      208.46    106.99 o 
  -8  -2   5      197.95      306.56    126.65 o 
  -7  -2   5      340.78      268.54     77.47 o 
  -6  -2   5      268.09      265.75     73.88 o 
  -5  -2   5       14.65       39.05     34.20 o 
  -4  -2   5      631.38      664.84     69.46 o 
  -3  -2   5     1781.67     1585.69     70.25 o 
  -2  -2   5     2163.70     1901.97     67.69 o 
  -1  -2   5     1786.60     1623.92     62.67 o 
   0  -2   5     2993.56     2695.08     74.37 o 
   1  -2   5      341.31      345.23     37.63 o 
   2  -2   5     1362.18     1341.84     77.52 o 
   3  -2   5      850.80      691.42     70.26 o 
   4  -2   5     1632.06     1744.83     94.02 o 
   5  -2   5     1591.33     1701.77    100.14 o 
   6  -2   5      477.37      491.99     67.43 o 
   7  -2   5       41.25       58.22     42.91 o 
   8  -2   5      259.69      303.27     81.13 o 
   9  -2   5      178.54      129.85     84.07 o 
  -8  -1   5      190.18      403.02    160.85 o 
  -7  -1   5      167.20       84.09     63.95 o 
  -6  -1   5       66.64      115.72     54.14 o 
  -5  -1   5      109.85      127.97     42.65 o 
  -4  -1   5     1192.71     1197.45    118.24 o 
  -3  -1   5     1877.86     1684.44     64.00 o 
  -2  -1   5      460.22      453.21     44.19 o 
  -1  -1   5      123.49      140.52     24.77 o 
   0  -1   5     1435.48     1336.98     59.26 o 
   1  -1   5        0.98        8.91     20.42 o 
   2  -1   5     4729.15     4094.75     87.61 o 
   3  -1   5     3323.03     2637.07     95.00 o 
   4  -1   5     1880.45     1682.08     61.64 o 
   5  -1   5     1794.47     1808.61     91.05 o 
   6  -1   5      458.89      510.73     65.04 o 
   7  -1   5       50.00       43.26     37.85 o 
   8  -1   5      493.80      664.29    109.17 o 
   9  -1   5      272.27      462.52    251.86 o 
  10  -1   5       67.48       85.24     81.85 o 
  -8   0   5      166.38      203.20     86.08 o 
  -7   0   5       13.93       49.22     53.25 o 
  -6   0   5       28.18       14.77     42.36 o 
  -5   0   5      412.27      435.94     68.47 o 
  -4   0   5     1918.85     1895.05    104.23 o 
  -3   0   5     1330.69     1180.99     82.80 o 
  -2   0   5      939.82      879.03     63.94 o 
  -1   0   5      313.63      283.92     56.73 o 
   0   0   5      736.80      656.84     46.09 o 
   1   0   5      405.83      478.18     37.07 o 
   2   0   5     4992.97     4080.07     85.75 o 
   3   0   5      887.12      850.79     43.35 o 
   4   0   5      511.16      460.02     47.59 o 
   5   0   5      182.00      196.08     30.98 o 
   6   0   5       86.13      133.16     33.62 o 
   7   0   5      429.77      410.32     58.42 o 
   8   0   5     1251.59     1286.69    145.64 o 
   9   0   5      417.14      552.29    112.12 o 
  10   0   5       17.14       24.87     62.68 o 
  -8   1   5      102.44      205.94     78.25 o 
  -7   1   5      157.87      224.56     63.76 o 
  -6   1   5      825.52      809.69     95.93 o 
  -5   1   5      154.28      103.95     52.09 o 
  -4   1   5      887.40      909.07     90.64 o 
  -3   1   5     2006.90     1848.73     96.31 o 
  -2   1   5      530.94      512.09     64.91 o 
  -1   1   5       55.74       78.40     24.90 o 
   0   1   5     1952.92     1705.93     55.40 o 
   1   1   5      113.70       91.35     19.64 o 
   2   1   5     3289.73     2946.07     88.95 o 
   3   1   5    11083.69     9929.60    143.94 o 
   4   1   5       23.68       11.14     27.22 o 
   5   1   5      906.63      913.34     58.56 o 
   6   1   5      502.41      598.21     54.89 o 
   7   1   5      934.41      926.69     73.19 o 
   8   1   5      726.42      779.14     92.58 o 
   9   1   5      261.81      583.89     93.26 o 
  10   1   5        7.15       65.32     63.42 o 
  -8   2   5       12.04      130.20     72.66 o 
  -7   2   5      185.07      272.19    143.85 o 
  -6   2   5      845.72     1011.86    110.36 o 
  -5   2   5      401.16      381.67     68.31 o 
  -4   2   5      202.59      296.37     57.11 o 
  -3   2   5      459.85      585.47     72.80 o 
  -2   2   5       74.63       45.13     31.53 o 
  -1   2   5     2736.05     2219.55     59.35 o 
   0   2   5     2864.62     2384.31     62.94 o 
   1   2   5      508.07      442.01     55.69 o 
   2   2   5      406.76      395.29     48.93 o 
   3   2   5     3364.03     3329.63     92.41 o 
   4   2   5      728.17      731.45     53.42 o 
   5   2   5     2106.78     1897.84     75.13 o 
   6   2   5      838.96      928.30     69.08 o 
   7   2   5      179.06      197.02     37.13 o 
   8   2   5      283.19      345.28     47.89 o 
   9   2   5       16.68       73.69     75.40 o 
  10   2   5       21.43        0.37     94.68 o 
  -7   3   5      255.39      148.46     80.30 o 
  -6   3   5     1041.11      999.15    123.34 o 
  -5   3   5      154.76      227.88     71.51 o 
  -4   3   5        0.14        1.37     32.73 o 
  -3   3   5        4.39       13.05     34.14 o 
  -2   3   5      599.51      647.42     92.98 o 
  -1   3   5     3148.36     2996.13     85.20 o 
   0   3   5     5851.87     6080.69    113.00 o 
   1   3   5      577.28      549.19     37.50 o 
   2   3   5        0.28       10.76     25.61 o 
   3   3   5      252.31      259.73     53.38 o 
   4   3   5      781.50      722.59     50.11 o 
   5   3   5     4269.86     3950.45    103.29 o 
   6   3   5     1824.94     1784.22     77.95 o 
   7   3   5       20.69       57.32     37.19 o 
   8   3   5       61.29      128.97     39.64 o 
   9   3   5       30.09       60.77     52.53 o 
  -7   4   5      222.14      305.91    264.21 o 
  -6   4   5      648.59      673.54     85.88 o 
  -5   4   5       60.20       41.76     44.64 o 
  -4   4   5      280.73      347.32     62.68 o 
  -3   4   5      104.36      155.82     49.55 o 
  -2   4   5      378.25      354.74     52.32 o 
  -1   4   5     1485.43     1408.43     66.61 o 
   0   4   5      735.30      782.13     53.82 o 
   1   4   5        0.53        7.21     18.99 o 
   2   4   5      231.99      256.31     42.70 o 
   3   4   5      384.93      372.60     54.52 o 
   4   4   5     1130.17     1134.32     67.30 o 
   5   4   5     2874.82     2471.50     90.76 o 
   6   4   5     1573.12     1565.75     82.86 o 
   7   4   5        5.39       45.41     27.90 o 
   8   4   5       13.74       29.11     37.43 o 
   9   4   5       37.53      103.43     61.97 o 
  -6   5   5      185.60      148.63    166.41 o 
  -5   5   5       20.33       93.27     50.61 o 
  -4   5   5     1011.89      967.91    156.79 o 
  -3   5   5      486.73      531.57    122.88 o 
  -2   5   5       47.57       16.42     33.74 o 
  -1   5   5      957.35      959.77     66.26 o 
   0   5   5      793.65      916.73     65.04 o 
   1   5   5      625.46      672.42     56.02 o 
   2   5   5      730.99      796.41     81.69 o 
   3   5   5      209.71      183.75     48.36 o 
   4   5   5      644.35      674.39     48.95 o 
   5   5   5     1447.74     1407.77     69.58 o 
   6   5   5      305.96      267.22    119.57 o 
   7   5   5      579.64      648.71    103.56 o 
   8   5   5      562.39      659.28    112.31 o 
   9   5   5      207.33      210.64     73.18 o 
  10   5   5      272.20      274.45    120.23 o 
  -6   6   5       19.84       57.94     64.58 o 
  -5   6   5       46.51      215.73    103.57 o 
  -4   6   5      767.82      694.40     90.63 o 
  -3   6   5     1356.85     1267.22    113.25 o 
  -2   6   5       59.41       64.45     39.31 o 
  -1   6   5      346.17      287.48     57.96 o 
   0   6   5      602.84      647.28     61.34 o 
   1   6   5      996.26     1245.11     77.55 o 
   2   6   5      947.09      946.64     66.84 o 
   3   6   5      791.61      756.96     60.22 o 
   4   6   5      405.25      461.12     63.52 o 
   5   6   5      180.10      238.78     61.54 o 
   6   6   5      173.68      261.78     72.31 o 
   7   6   5      756.81      803.56    123.35 o 
   8   6   5      785.85     1081.95    132.12 o 
   9   6   5      118.09       78.41     85.45 o 
  10   6   5      109.51       21.94     92.55 o 
  -5   7   5       99.57       12.38     64.43 o 
  -4   7   5      432.79      458.84    109.49 o 
  -3   7   5      475.05      574.23     83.06 o 
  -2   7   5        6.92       41.57     41.14 o 
  -1   7   5      238.35      296.76     62.91 o 
   0   7   5      115.16      191.04     42.70 o 
   1   7   5      626.90      757.31     66.33 o 
   2   7   5     3264.87     3096.45    129.96 o 
   3   7   5      922.36      954.95     82.47 o 
   4   7   5      191.55      207.40    140.51 o 
   5   7   5        7.60       25.06     49.86 o 
   6   7   5       34.04        1.12     40.35 o 
   7   7   5      594.16      526.17     95.86 o 
   8   7   5      691.13      643.01    111.52 o 
   9   7   5       13.09       29.88     59.25 o 
  10   7   5        2.07       95.77     87.11 o 
  -4   8   5      372.47      466.37    105.19 o 
  -3   8   5      258.84      253.31     81.80 o 
  -2   8   5      239.62       93.21     62.56 o 
  -1   8   5      629.41      579.91     96.92 o 
   0   8   5      436.68      409.97     71.66 o 
   1   8   5      715.28      819.75     93.43 o 
   2   8   5      953.04      980.09    131.63 o 
   3   8   5      506.37      641.15    106.65 o 
   4   8   5      234.08      325.04    108.18 o 
   5   8   5      310.40      220.38     84.76 o 
   6   8   5      304.60      261.47     77.55 o 
   7   8   5      937.76      827.74    130.64 o 
   8   8   5      485.59      407.01     98.18 o 
   9   8   5      183.09       79.65     97.30 o 
  -3   9   5       31.82        0.05     98.29 o 
  -2   9   5       79.63       45.22    101.03 o 
  -1   9   5      375.38      518.80    129.13 o 
   0   9   5       97.62      114.77     67.76 o 
   1   9   5      413.95      416.83     94.27 o 
   2   9   5      580.95      621.56    117.66 o 
   3   9   5        0.41       28.58     56.03 o 
   4   9   5      760.22      866.03    135.47 o 
   5   9   5      677.35      704.78    121.03 o 
   6   9   5      345.61      214.26     71.42 o 
   7   9   5      681.29      664.09    125.56 o 
   8   9   5      239.29      217.97     88.02 o 
   9   9   5        0.91       71.93     80.98 o 
  -2  10   5      481.53      104.38    113.86 o 
   1  10   5      110.32      207.97    135.64 o 
   2  10   5       20.12      105.01    135.37 o 
   3  10   5        4.71        0.15     52.59 o 
   4  10   5      740.74      906.18    135.53 o 
   5  10   5      341.88      285.33     86.21 o 
   6  10   5      224.63      259.31     80.52 o 
   7  10   5      253.82      253.15     88.26 o 
   8  10   5        8.59        1.29     59.13 o 
   2  11   5       24.49       52.72     69.92 o 
   3  11   5      111.94       63.40     68.22 o 
   4  11   5     1102.99     1270.08    320.79 o 
   5  11   5      787.62      590.95    116.92 o 
   6  11   5      113.48      128.20     73.30 o 
  -3 -10   6      255.40      211.93     91.66 o 
  -2 -10   6      199.86      143.65    136.09 o 
  -1 -10   6      322.26      272.30     92.17 o 
   0 -10   6      659.52      395.27    139.12 o 
   1 -10   6       42.41       96.19    105.54 o 
  -5  -9   6       47.79       24.48     78.00 o 
  -4  -9   6      207.27      161.15    108.86 o 
  -3  -9   6      603.65      651.39    171.17 o 
  -2  -9   6       90.55       58.42     71.60 o 
  -1  -9   6      100.33      107.89     81.56 o 
   0  -9   6      362.29      285.43    272.17 o 
   1  -9   6        3.67        8.76     62.88 o 
   2  -9   6      593.01      555.53    116.26 o 
   3  -9   6      599.14      258.09    227.10 o 
  -6  -8   6        0.14        0.17     60.61 o 
  -5  -8   6        9.13       97.93     55.88 o 
  -4  -8   6      482.31      352.95     72.45 o 
  -3  -8   6     1031.37     1125.57    158.45 o 
  -2  -8   6      115.98      154.56     80.46 o 
  -1  -8   6       52.37       51.53     60.30 o 
   0  -8   6       34.15       92.43     67.34 o 
   1  -8   6       20.72       94.60     66.74 o 
   2  -8   6      391.91      498.58    119.04 o 
   3  -8   6      916.13      822.79    214.09 o 
   4  -8   6       54.77      214.18    103.02 o 
   5  -8   6       21.58      519.88    219.33 o 
  -7  -7   6        4.57       18.74     62.83 o 
  -6  -7   6       31.14        0.22     58.35 o 
  -5  -7   6      103.57       83.92     59.98 o 
  -4  -7   6      691.01      747.21     95.14 o 
  -3  -7   6     1924.59     2072.63    152.01 o 
  -2  -7   6      243.46      194.62     81.90 o 
  -1  -7   6        7.82       52.10     66.32 o 
   0  -7   6       12.61       21.61     54.01 o 
   1  -7   6      600.43      510.99    101.83 o 
   2  -7   6     1190.58     1134.38    144.29 o 
   3  -7   6     1148.43      890.45    106.36 o 
   4  -7   6       42.37      135.60     81.53 o 
   5  -7   6       81.37       46.71     56.91 o 
   6  -7   6        0.46       36.90     78.22 o 
  -7  -6   6       43.63       48.10     71.47 o 
  -6  -6   6      251.67      169.12     68.99 o 
  -5  -6   6      206.90       88.41     48.80 o 
  -4  -6   6      573.21      734.59     91.71 o 
  -3  -6   6      526.85      539.47     81.62 o 
  -2  -6   6       52.47       33.08     39.34 o 
  -1  -6   6      366.70      362.21     79.56 o 
   0  -6   6      668.57      779.73    110.33 o 
   1  -6   6      828.73      806.45     87.42 o 
   2  -6   6     1404.33     1231.17    106.59 o 
   3  -6   6     1060.25     1180.47    107.27 o 
   4  -6   6        8.36       57.94     54.28 o 
   5  -6   6       30.63       55.89     55.11 o 
   6  -6   6      147.21      130.79     74.98 o 
   7  -6   6      201.74       55.56     85.02 o 
  -8  -5   6        7.77        3.75     62.33 o 
  -7  -5   6      181.66      159.05     68.32 o 
  -6  -5   6      530.79      421.58    100.62 o 
  -5  -5   6      330.79      280.95     83.88 o 
  -4  -5   6      207.89      258.13     54.35 o 
  -3  -5   6      700.39      753.14     81.16 o 
  -2  -5   6      401.39      332.61     66.09 o 
  -1  -5   6     3706.77     3629.49    130.27 o 
   0  -5   6     1680.02     1517.26     90.00 o 
   1  -5   6      343.81      342.67     83.53 o 
   2  -5   6      218.86      228.91     51.79 o 
   3  -5   6      203.93      168.61     69.95 o 
   4  -5   6      298.17      253.06     92.74 o 
   5  -5   6      926.60      807.51     94.01 o 
   6  -5   6      295.94      216.15     64.14 o 
   7  -5   6      383.94      238.36     89.77 o 
   8  -5   6      332.98      438.40    196.93 o 
  -8  -4   6       39.78      102.48    121.59 o 
  -7  -4   6      458.10      547.01    103.04 o 
  -6  -4   6      610.60      653.54    119.60 o 
  -5  -4   6      226.18      342.53     82.86 o 
  -4  -4   6       32.70       60.09     43.09 o 
  -3  -4   6        9.14        4.24     33.36 o 
  -2  -4   6      126.03      139.51     46.10 o 
  -1  -4   6     2627.54     2363.47     86.59 o 
   0  -4   6     2236.26     2097.19     74.08 o 
   1  -4   6        2.02       11.31     29.38 o 
   2  -4   6      246.54      294.41     58.49 o 
   3  -4   6       45.07       39.80     40.36 o 
   4  -4   6      910.51      834.28    105.93 o 
   5  -4   6     1511.34     1464.03    121.98 o 
   6  -4   6     1176.56     1022.15    185.33 o 
   7  -4   6       76.76        5.11     62.76 o 
   8  -4   6       20.91       13.28     65.54 o 
  -8  -3   6       45.75       87.62     78.72 o 
  -7  -3   6      233.78      196.35     78.33 o 
  -6  -3   6      539.57      338.08     77.03 o 
  -5  -3   6       43.04       23.79     50.96 o 
  -4  -3   6      176.11       74.61     52.85 o 
  -3  -3   6      704.30      675.45     57.11 o 
  -2  -3   6     1210.78      992.11     64.29 o 
  -1  -3   6     2466.27     2278.07     75.57 o 
   0  -3   6     2116.52     2141.97     76.92 o 
   1  -3   6      134.41      146.20     39.76 o 
   2  -3   6      280.64      278.63     56.41 o 
   3  -3   6       51.31       87.46     40.84 o 
   4  -3   6      949.94     1003.72     90.32 o 
   5  -3   6     1386.80     1415.40    112.77 o 
   6  -3   6      348.52      417.84     66.39 o 
   7  -3   6       18.27       23.24     43.38 o 
   8  -3   6      129.98      101.95     77.72 o 
   9  -3   6       22.28       81.45     83.03 o 
  -8  -2   6       79.26      218.96     94.60 o 
  -7  -2   6      129.67      142.79     72.52 o 
  -6  -2   6      235.57      211.46     71.25 o 
  -5  -2   6        5.34       15.51     45.09 o 
  -4  -2   6      784.73      770.20     76.19 o 
  -3  -2   6     2456.73     2296.11     80.37 o 
  -2  -2   6     2539.25     2470.24     83.43 o 
  -1  -2   6      710.27      721.23     53.52 o 
   0  -2   6      963.25      941.85     56.94 o 
   1  -2   6       69.15       88.59     27.04 o 
   2  -2   6     2281.98     2026.46     87.81 o 
   3  -2   6     1362.72     1271.64     87.13 o 
   4  -2   6     1357.33     1470.02     99.30 o 
   5  -2   6      855.94      786.68     82.00 o 
   6  -2   6      229.10      303.71     55.95 o 
   7  -2   6       20.78       69.63     70.95 o 
   8  -2   6      328.99      368.78     90.19 o 
   9  -2   6      185.99      345.55     95.46 o 
  -8  -1   6       29.07       36.78     74.79 o 
  -7  -1   6       18.20       36.65     58.25 o 
  -6  -1   6       78.37       76.29     57.84 o 
  -5  -1   6       57.82       78.60     38.51 o 
  -4  -1   6     1277.18     1176.26     90.31 o 
  -3  -1   6     1417.09     1311.63     68.63 o 
  -2  -1   6      428.44      480.61     42.50 o 
  -1  -1   6       53.81       61.82     30.54 o 
   0  -1   6       72.32       96.04     30.50 o 
   1  -1   6     1144.04     1055.89     73.75 o 
   2  -1   6     4985.66     4303.33     95.88 o 
   3  -1   6     1737.40     1468.73     59.06 o 
   4  -1   6      225.23      246.93     29.76 o 
   5  -1   6      454.32      540.33     67.83 o 
   6  -1   6       17.49       51.05     36.07 o 
   7  -1   6      296.47      363.85     59.27 o 
   8  -1   6      302.14      299.05     84.89 o 
   9  -1   6      266.71      259.95    146.13 o 
  10  -1   6       80.75      120.61    137.37 o 
  -8   0   6       19.28       21.13     76.52 o 
  -7   0   6       62.77       61.21     57.65 o 
  -6   0   6        8.97       47.21     46.07 o 
  -5   0   6      414.28      421.85     66.16 o 
  -4   0   6     1961.72     1866.44    113.74 o 
  -3   0   6      967.59     1028.38     86.43 o 
  -2   0   6        0.05       21.25     19.80 o 
  -1   0   6      942.67      962.45     57.05 o 
   0   0   6      528.55      478.90     38.34 o 
   1   0   6      288.89      248.00     34.70 o 
   2   0   6     2170.36     1852.25     64.99 o 
   3   0   6      616.35      529.99     45.82 o 
   4   0   6       20.73       34.93     25.16 o 
   5   0   6       60.46       57.09     25.08 o 
   6   0   6      109.31       79.80     34.75 o 
   7   0   6     1167.08     1128.88     99.03 o 
   8   0   6     1192.47     1336.24    108.51 o 
   9   0   6      147.35      191.92     70.66 o 
  10   0   6        2.87      105.14    102.34 o 
  -8   1   6        5.11       11.49     64.87 o 
  -7   1   6      232.25      190.34     86.27 o 
  -6   1   6      121.44      165.20     78.67 o 
  -5   1   6       39.34       59.84     42.20 o 
  -4   1   6     2303.03     2356.47    120.12 o 
  -3   1   6     1430.18     1547.94    102.87 o 
  -2   1   6      201.03      173.27     43.12 o 
  -1   1   6      905.94      891.07     48.13 o 
   0   1   6     1043.01      967.03     51.69 o 
   1   1   6       18.49        4.48     19.28 o 
   2   1   6     2565.99     2183.31     63.21 o 
   3   1   6      533.94      618.14     75.33 o 
   4   1   6     1558.08     1474.28     60.49 o 
   5   1   6      167.23      162.27     40.72 o 
   6   1   6      145.33      179.80     37.44 o 
   7   1   6     1058.68     1188.84     92.47 o 
   8   1   6      669.68      750.57    143.82 o 
   9   1   6       19.52       90.79     59.20 o 
  10   1   6       61.99       67.02     70.62 o 
  -7   2   6      279.93      421.07     94.80 o 
  -6   2   6      331.28      266.09     67.74 o 
  -5   2   6       14.10       11.58     39.00 o 
  -4   2   6       78.71      188.05     49.29 o 
  -3   2   6      245.28      271.92     55.89 o 
  -2   2   6     1170.42     1205.03     90.31 o 
  -1   2   6     2985.25     2576.88     74.52 o 
   0   2   6      464.87      509.79     36.29 o 
   1   2   6      406.12      363.95     46.95 o 
   2   2   6     1258.27     1251.45     75.80 o 
   3   2   6      961.00     1020.56     77.45 o 
   4   2   6      369.58      365.86     44.76 o 
   5   2   6     3308.28     3048.24     91.67 o 
   6   2   6      169.43      146.67     35.75 o 
   7   2   6      221.82      289.14     57.18 o 
   8   2   6      218.40      262.69     62.35 o 
   9   2   6       84.48       35.18     44.24 o 
  10   2   6      184.87      170.15    104.06 o 
  -7   3   6      285.44      331.10     79.46 o 
  -6   3   6      320.29      553.84     94.47 o 
  -5   3   6       23.62       84.67     49.92 o 
  -4   3   6        0.15       38.96     38.86 o 
  -3   3   6       37.05       28.75     37.52 o 
  -2   3   6     1568.33     1512.33    119.23 o 
  -1   3   6     4956.74     4517.09    101.85 o 
   0   3   6      897.88      923.19     65.30 o 
   1   3   6       10.81        8.24     24.80 o 
   2   3   6      213.22      296.98     45.25 o 
   3   3   6      629.73      605.26     68.63 o 
   4   3   6     1549.19     1612.92     80.26 o 
   5   3   6     2209.89     2105.75     78.42 o 
   6   3   6      521.38      480.37     51.75 o 
   7   3   6       20.74       57.83     27.90 o 
   8   3   6      191.16      217.52     48.54 o 
   9   3   6      107.40       73.26     48.73 o 
  -7   4   6      162.68      279.95     94.02 o 
  -6   4   6      133.31      124.46     65.92 o 
  -5   4   6        0.06       17.54     43.84 o 
  -4   4   6      135.26      136.77     49.93 o 
  -3   4   6       75.48        9.31     36.27 o 
  -2   4   6      419.08      437.15     72.64 o 
  -1   4   6     1748.19     1572.53     70.02 o 
   0   4   6       86.66      103.08     27.34 o 
   1   4   6      320.46      273.39     38.86 o 
   2   4   6      497.99      434.24     70.14 o 
   3   4   6     1645.43     1724.55     83.55 o 
   4   4   6      939.96      863.85     76.65 o 
   5   4   6     1319.77     1334.83     89.92 o 
   6   4   6      331.37      356.67     51.25 o 
   7   4   6       24.32       17.19     26.62 o 
   8   4   6       47.29       49.57     71.07 o 
   9   4   6      287.51      274.97    101.40 o 
  10   4   6      492.74      494.30    149.67 o 
  -6   5   6        6.66        0.34     65.12 o 
  -5   5   6      177.56      154.70     73.89 o 
  -4   5   6      563.86      437.90     74.06 o 
  -3   5   6      316.65      268.07     56.72 o 
  -2   5   6      366.57      391.67    117.08 o 
  -1   5   6     1560.89     1513.19    115.32 o 
   0   5   6       11.73       17.03     24.54 o 
   1   5   6     1969.80     1911.35     79.49 o 
   2   5   6      597.50      660.00     68.46 o 
   3   5   6      684.42      654.00     71.55 o 
   4   5   6      984.18     1016.93     82.36 o 
   5   5   6      488.50      513.28     61.64 o 
   6   5   6       63.85       84.27     31.58 o 
   7   5   6      499.87      501.02    120.35 o 
   8   5   6      506.14      567.29    104.96 o 
   9   5   6      692.84      691.80    170.50 o 
  10   5   6      369.04      416.75    135.75 o 
  -5   6   6      273.17      376.12     85.15 o 
  -4   6   6      856.22      666.36     93.85 o 
  -3   6   6      543.88      582.27     78.56 o 
  -2   6   6      110.14      160.67     50.35 o 
  -1   6   6      533.93      453.54     63.10 o 
   0   6   6       86.69       88.73     33.42 o 
   1   6   6     1858.87     1773.43    100.31 o 
   2   6   6      803.91      901.30     86.64 o 
   3   6   6      423.60      546.57     63.90 o 
   4   6   6      501.21      553.25     68.20 o 
   5   6   6      649.51      635.30     74.17 o 
   6   6   6      200.94      173.36     65.26 o 
   7   6   6     1276.95     1294.62    139.83 o 
   8   6   6      584.48      550.94    104.86 o 
   9   6   6      319.74      398.16    148.28 o 
  10   6   6       91.65      148.47     87.19 o 
  -5   7   6      283.16      381.21    303.86 o 
  -4   7   6      373.96      191.86     72.79 o 
  -3   7   6       92.49      117.97     54.36 o 
  -2   7   6       10.97       64.82     43.50 o 
  -1   7   6      130.93      239.83    134.97 o 
   0   7   6      634.14      615.31     79.36 o 
   1   7   6     3324.03     3224.69    134.52 o 
   2   7   6     2391.05     2547.90    123.20 o 
   3   7   6       29.23       81.80     40.49 o 
   4   7   6       41.85       91.62     51.83 o 
   5   7   6        1.33       33.55     47.71 o 
   6   7   6     1137.48     1086.69    131.77 o 
   7   7   6     1020.03      891.90    131.49 o 
   8   7   6      261.36      275.66     76.85 o 
   9   7   6       11.96      146.71     60.55 o 
  10   7   6        6.37       25.92     67.01 o 
  -4   8   6      333.32      247.60    132.72 o 
  -3   8   6        2.79       55.58     84.93 o 
  -2   8   6      261.70      324.30     85.93 o 
  -1   8   6      484.39      547.54    107.76 o 
   0   8   6     1342.95     1256.85    148.51 o 
   1   8   6      772.45      746.66     85.97 o 
   2   8   6     1196.84     1311.42    114.68 o 
   3   8   6        7.46       19.83     50.68 o 
   4   8   6      700.38      787.17    130.10 o 
   5   8   6      306.57      389.03     83.68 o 
   6   8   6     1865.77     1557.11    173.36 o 
   7   8   6     1125.77      895.46    132.09 o 
   8   8   6      181.70      149.91     74.95 o 
   9   8   6       14.39       35.42     67.33 o 
  -3   9   6       15.53       41.27    101.44 o 
  -2   9   6      291.60      204.99    107.58 o 
  -1   9   6      496.59      588.55    193.07 o 
   0   9   6      643.76      560.49    252.83 o 
   1   9   6      313.21      223.09     74.17 o 
   2   9   6        3.25       40.96     60.40 o 
   3   9   6      614.66      571.33    109.51 o 
   4   9   6      872.24      797.53    122.83 o 
   5   9   6      434.80      623.80    112.86 o 
   6   9   6      710.90      549.56    115.99 o 
   7   9   6      476.56      433.78    106.06 o 
   8   9   6        7.84        0.15     59.83 o 
   9   9   6       82.82       49.49     75.11 o 
  -1  10   6      571.83      661.61    163.28 o 
   1  10   6        8.88        1.86    101.32 o 
   2  10   6       22.04       26.89     61.46 o 
   3  10   6      521.64      525.79    231.08 o 
   4  10   6      918.94      743.94    127.54 o 
   5  10   6      379.88      339.52    109.51 o 
   6  10   6      401.14      394.74    128.50 o 
   7  10   6       18.53       14.93     59.48 o 
   8  10   6      118.66      129.30     76.22 o 
   2  11   6      135.94      149.29     85.38 o 
   3  11   6      725.47      689.20    299.05 o 
   4  11   6      960.25      956.08    154.17 o 
   5  11   6      328.76      315.53    122.94 o 
   6  11   6       57.75       68.00     72.54 o 
  -2 -10   7      403.55      426.10    138.02 o 
  -1 -10   7     1043.00      794.56    134.10 o 
  -4  -9   7      466.61      489.52    115.91 o 
  -3  -9   7      194.59      279.54     91.84 o 
  -2  -9   7      104.76       74.72     79.94 o 
  -1  -9   7      490.20      263.10     88.50 o 
   0  -9   7       21.38       21.71     70.24 o 
   1  -9   7      342.49      333.78     96.64 o 
   2  -9   7      686.88      576.88    119.17 o 
   3  -9   7      236.46      138.56     79.78 o 
  -6  -8   7        4.51        4.32     92.43 o 
  -5  -8   7       71.17       90.95     88.21 o 
  -4  -8   7      870.72      743.91    138.69 o 
  -3  -8   7      616.94      663.63    218.23 o 
  -2  -8   7       70.20       23.04     68.47 o 
  -1  -8   7       72.76       26.06     60.45 o 
   0  -8   7        3.67        2.08     52.01 o 
   1  -8   7      266.31      248.19    113.68 o 
   2  -8   7     1127.02      877.98    143.57 o 
   3  -8   7      464.31      340.54    111.00 o 
   4  -8   7       12.56       59.74     79.80 o 
  -6  -7   7       64.61        3.71     63.02 o 
  -5  -7   7      275.02      207.30     80.45 o 
  -4  -7   7     1109.72     1060.04    115.98 o 
  -3  -7   7      892.35      921.08    105.55 o 
  -2  -7   7        0.46       38.20     62.47 o 
  -1  -7   7       65.98       76.96     86.36 o 
   0  -7   7      106.55       72.88     76.49 o 
   1  -7   7      938.66      717.97    127.17 o 
   2  -7   7     1413.47     1332.00    209.00 o 
   3  -7   7      296.38      235.43     62.63 o 
   4  -7   7        6.48       63.05     54.43 o 
   5  -7   7       48.88      121.65     76.28 o 
   6  -7   7       54.29       49.20     73.75 o 
  -7  -6   7      124.62       61.51     71.05 o 
  -6  -6   7       92.72      174.30    129.52 o 
  -5  -6   7      108.91      102.38     69.35 o 
  -4  -6   7      364.01      268.09     88.06 o 
  -3  -6   7      107.08      101.94     47.89 o 
  -2  -6   7       40.58       64.71     47.09 o 
  -1  -6   7      835.34      858.17    127.33 o 
   0  -6   7     1050.85     1000.08    241.77 o 
   1  -6   7     1187.00     1043.63    124.77 o 
   2  -6   7     1639.07     1591.18    123.02 o 
   3  -6   7        0.50       57.60     44.66 o 
   4  -6   7      247.01      295.90     77.24 o 
   5  -6   7      233.04      160.86     83.18 o 
   6  -6   7      255.46      201.50    116.65 o 
   7  -6   7       47.47      155.20    156.38 o 
  -7  -5   7      297.55      260.39    143.66 o 
  -6  -5   7      272.02      112.04    121.03 o 
  -5  -5   7      122.67      192.71     69.64 o 
  -4  -5   7      172.14      185.01     59.15 o 
  -3  -5   7        0.16       52.88     45.39 o 
  -2  -5   7     1158.91     1074.87     99.38 o 
  -1  -5   7     1847.55     1820.52    110.62 o 
   0  -5   7      589.78      527.44     60.35 o 
   1  -5   7      242.66      319.24     53.85 o 
   2  -5   7      232.44      243.20     73.36 o 
   3  -5   7      161.95      148.65     50.85 o 
   4  -5   7      967.67     1052.33    107.67 o 
   5  -5   7      392.20      489.64     80.11 o 
   6  -5   7      296.93      279.85     62.88 o 
   7  -5   7      368.37      526.15    111.90 o 
   8  -5   7       49.63       91.26    115.05 o 
  -8  -4   7       61.12        0.29     81.12 o 
  -7  -4   7      352.25      284.17     95.44 o 
  -6  -4   7      172.48      142.50    102.15 o 
  -5  -4   7       44.51       69.42     57.01 o 
  -4  -4   7       29.01        2.71     46.07 o 
  -3  -4   7        9.51       30.82     36.76 o 
  -2  -4   7      421.17      439.24     67.73 o 
  -1  -4   7     2541.43     2469.58     88.84 o 
   0  -4   7      721.52      585.24     58.63 o 
   1  -4   7       82.89      146.43     38.33 o 
   2  -4   7        2.26        3.82     37.42 o 
   3  -4   7      609.11      554.92     71.94 o 
   4  -4   7     1091.53     1107.86    108.69 o 
   5  -4   7      672.85      655.88     83.31 o 
   6  -4   7      154.16      159.64     50.92 o 
   7  -4   7        0.76       87.02     53.04 o 
   8  -4   7        4.00       24.35     66.96 o 
  -8  -3   7       30.69       73.01     65.97 o 
  -7  -3   7      227.64      253.49     92.49 o 
  -6  -3   7      134.38       68.80     65.75 o 
  -5  -3   7      163.96      185.52     71.62 o 
  -4  -3   7      310.40      228.07    106.89 o 
  -3  -3   7      406.72      499.20     61.74 o 
  -2  -3   7      862.11      831.45     66.84 o 
  -1  -3   7     1462.20     1444.58     69.73 o 
   0  -3   7      789.62      861.38     56.61 o 
   1  -3   7      324.13      357.22     53.69 o 
   2  -3   7      402.16      462.06     59.91 o 
   3  -3   7      235.31      181.12     50.52 o 
   4  -3   7     1594.73     1565.71    109.74 o 
   5  -3   7      561.94      563.42     78.54 o 
   6  -3   7       11.23       35.94     41.70 o 
   7  -3   7      147.37      130.50     54.59 o 
   8  -3   7      133.73      297.59    108.14 o 
   9  -3   7      131.83      228.51     83.53 o 
  -8  -2   7       14.71       56.23     70.99 o 
  -7  -2   7       42.35       77.00     96.79 o 
  -6  -2   7       80.52       63.26     64.62 o 
  -5  -2   7      247.61      248.23     73.92 o 
  -4  -2   7      956.72      923.61     87.41 o 
  -3  -2   7      697.55      742.89     64.20 o 
  -2  -2   7      657.27      593.74     51.93 o 
  -1  -2   7      629.51      627.74     54.38 o 
   0  -2   7      723.25      818.46     61.13 o 
   1  -2   7      854.72      880.09     58.88 o 
   2  -2   7     4247.82     3941.54     98.75 o 
   3  -2   7     1031.94      970.22    121.83 o 
   4  -2   7      293.51      290.15     53.07 o 
   5  -2   7      315.90      451.95     68.09 o 
   6  -2   7       50.62       46.94     42.52 o 
   7  -2   7      382.91      305.72     62.25 o 
   8  -2   7      240.10      235.93     71.03 o 
   9  -2   7      148.92      259.58     98.62 o 
  -8  -1   7        0.04        5.24     65.21 o 
  -7  -1   7        0.26       54.37     68.96 o 
  -6  -1   7       13.48       23.75     58.80 o 
  -5  -1   7      235.70      312.45     61.15 o 
  -4  -1   7      933.72      923.75     90.98 o 
  -3  -1   7      149.54       92.46     38.02 o 
  -2  -1   7      143.63       94.04     29.11 o 
  -1  -1   7       23.30       21.58     23.91 o 
   0  -1   7      682.74      705.00     52.08 o 
   1  -1   7     3512.26     3156.94     89.40 o 
   2  -1   7     4563.86     4029.62     98.28 o 
   3  -1   7      339.92      342.44     38.96 o 
   4  -1   7       60.73       63.57     81.45 o 
   5  -1   7        4.40       25.32     29.64 o 
   6  -1   7      266.29      277.59     50.53 o 
   7  -1   7      511.20      628.93    111.27 o 
   8  -1   7      194.86      208.11     69.74 o 
   9  -1   7      194.42      354.58     97.28 o 
  10  -1   7       25.34       68.57     82.96 o 
  -8   0   7       20.24       48.11     76.38 o 
  -7   0   7       74.46       97.63     80.97 o 
  -6   0   7       30.90       38.04     44.74 o 
  -5   0   7      409.38      476.59     77.26 o 
  -4   0   7      870.74     1040.94    100.14 o 
  -3   0   7      132.12      172.28     48.91 o 
  -2   0   7       25.34       28.96     21.43 o 
  -1   0   7       52.45      122.82     23.77 o 
   0   0   7      853.27      811.59     56.81 o 
   1   0   7     5760.67     4868.19    104.41 o 
   2   0   7     2288.11     2065.36     70.51 o 
   3   0   7       22.61       17.08     19.17 o 
   4   0   7      603.25      560.22     51.02 o 
   5   0   7      606.18      744.30     83.49 o 
   6   0   7      443.87      501.60     69.69 o 
   7   0   7     1562.84     1637.35    110.58 o 
   8   0   7      329.90      333.19     66.42 o 
   9   0   7        0.37        7.45     54.57 o 
  10   0   7        0.43        0.73     75.74 o 
  -7   1   7      177.58      132.60     68.99 o 
  -6   1   7       61.75       78.07     51.73 o 
  -5   1   7      343.46      394.76     68.28 o 
  -4   1   7     1269.44     1380.17    114.59 o 
  -3   1   7       12.28       28.55     30.69 o 
  -2   1   7      759.88      701.39     78.13 o 
  -1   1   7      659.88      572.15     48.19 o 
   0   1   7      937.90      930.64     48.57 o 
   1   1   7     2242.99     2024.56     69.03 o 
   2   1   7      356.55      348.18     35.78 o 
   3   1   7      569.01      548.60     43.48 o 
   4   1   7      362.20      418.48     43.63 o 
   5   1   7      175.53      183.84     35.10 o 
   6   1   7      969.78     1063.69     71.16 o 
   7   1   7     1145.90     1197.30     97.71 o 
   8   1   7      109.40      145.62     46.32 o 
   9   1   7      109.02      172.22    111.30 o 
  10   1   7       66.64      210.14    107.36 o 
  -7   2   7      177.51      111.35     90.80 o 
  -6   2   7       69.73       61.01     48.88 o 
  -5   2   7        0.31        7.94     44.26 o 
  -4   2   7       42.99       78.85     44.52 o 
  -3   2   7        2.78        0.27     35.00 o 
  -2   2   7     2782.88     2503.40    107.75 o 
  -1   2   7     2961.04     2648.68     79.52 o 
   0   2   7      929.09      906.12     52.58 o 
   1   2   7     2844.29     2621.98     94.00 o 
   2   2   7        3.02       20.22     26.88 o 
   3   2   7      959.28      869.16     72.04 o 
   4   2   7     3735.18     3451.29     86.02 o 
   5   2   7     2133.04     2129.88     81.95 o 
   6   2   7       40.02       65.26     29.49 o 
   7   2   7      267.79      285.35     57.25 o 
   8   2   7       15.16       23.36     54.44 o 
   9   2   7      402.62      371.01    117.64 o 
  -7   3   7      210.31      256.12     80.77 o 
  -6   3   7       28.08       78.12     72.65 o 
  -5   3   7        0.83       15.47     45.99 o 
  -4   3   7      104.87       99.40     49.62 o 
  -3   3   7      336.07      263.32     57.47 o 
  -2   3   7     2322.59     2144.19    110.85 o 
  -1   3   7     2978.29     2773.93     84.67 o 
   0   3   7       26.54       55.05     35.78 o 
   1   3   7      174.15      166.50     39.68 o 
   2   3   7      142.01       94.98     43.65 o 
   3   3   7     4089.25     4112.59    133.02 o 
   4   3   7     3218.54     2886.59    117.07 o 
   5   3   7     1584.60     1518.64     96.42 o 
   6   3   7       93.44       89.92     55.98 o 
   7   3   7        0.16       10.82     35.06 o 
   8   3   7       34.44       56.06     38.25 o 
   9   3   7      603.00      570.68     90.65 o 
  -6   4   7        0.28       32.62     58.05 o 
  -5   4   7       54.65       21.73     48.38 o 
  -4   4   7      173.16      246.70     74.22 o 
  -3   4   7      302.02      264.50     62.19 o 
  -2   4   7     1231.59     1176.00     96.16 o 
  -1   4   7      904.90      845.92     80.96 o 
   0   4   7      121.18      118.88     29.40 o 
   1   4   7     1497.93     1782.79    133.49 o 
   2   4   7     2854.03     2814.03    111.00 o 
   3   4   7     3036.40     3036.29    116.34 o 
   4   4   7     2127.28     1843.69     93.84 o 
   5   4   7       68.40       74.55     31.25 o 
   6   4   7      147.87      215.64     46.66 o 
   7   4   7       96.83      144.38     45.31 o 
   8   4   7      290.07      324.41     56.46 o 
   9   4   7      463.24      524.35    145.86 o 
  10   4   7      422.38      691.95    152.14 o 
  -6   5   7       99.25      112.28     67.22 o 
  -5   5   7      343.95      282.37     73.65 o 
  -4   5   7      351.01      383.81     70.45 o 
  -3   5   7      635.43      620.04    110.89 o 
  -2   5   7     1158.84      992.89    108.57 o 
  -1   5   7      114.67      166.22     40.74 o 
   0   5   7      939.95      923.13     82.06 o 
   1   5   7     2097.51     2097.79    108.33 o 
   2   5   7     1547.89     1605.88    102.04 o 
   3   5   7     1324.27     1427.75     90.51 o 
   4   5   7     1144.30     1258.96     95.94 o 
   5   5   7      265.03      268.56     91.16 o 
   6   5   7      761.44      845.02    100.76 o 
   7   5   7      176.99      170.88     63.42 o 
   8   5   7      785.48      826.21    195.69 o 
   9   5   7      652.37      668.22    113.04 o 
  10   5   7      133.34      419.87    168.54 o 
  -5   6   7      515.97      319.16    167.89 o 
  -4   6   7      369.37      424.68     73.54 o 
  -3   6   7      170.08      135.92     68.41 o 
  -2   6   7      297.38      220.64     55.96 o 
  -1   6   7       50.97       50.03     54.35 o 
   0   6   7     1328.69     1467.61    109.91 o 
   1   6   7     1725.35     1800.76    111.19 o 
   2   6   7      874.11      986.74     93.13 o 
   3   6   7      256.92      281.53     81.43 o 
   4   6   7      609.41      678.36     73.38 o 
   5   6   7      198.00      189.45     45.81 o 
   6   6   7     2034.83     1769.65    158.18 o 
   7   6   7      514.38      491.33    113.98 o 
   8   6   7      282.86      278.62    109.42 o 
   9   6   7      213.17      218.01     72.52 o 
  10   6   7       16.12       70.06     80.95 o 
  -4   7   7      102.10        3.74     93.23 o 
  -3   7   7        5.65        3.94     61.11 o 
  -2   7   7      101.48      103.48     63.05 o 
  -1   7   7     1172.27     1191.07    166.28 o 
   0   7   7     1953.01     1632.56    160.76 o 
   1   7   7     2160.24     2113.33    116.08 o 
   2   7   7      366.94      381.38     58.06 o 
   3   7   7       14.03       22.53     35.74 o 
   4   7   7       10.71       92.06     39.91 o 
   5   7   7     1117.75      968.71    179.35 o 
   6   7   7     1864.47     1597.52    168.93 o 
   7   7   7      372.59      377.45     74.15 o 
   8   7   7       38.05       41.64     57.34 o 
   9   7   7        7.93        0.05     58.94 o 
  10   7   7        4.20       18.12     72.42 o 
  -3   8   7      159.26      348.31    132.25 o 
  -2   8   7      170.67      136.00     84.98 o 
  -1   8   7      705.25      596.89    107.63 o 
   0   8   7     1034.30      809.84    127.96 o 
   1   8   7      726.93      589.98     82.82 o 
   2   8   7      417.49      321.93     62.07 o 
   3   8   7      598.73      711.22    164.55 o 
   4   8   7      995.95     1017.81    138.58 o 
   5   8   7     1072.15      959.06    143.90 o 
   6   8   7     1291.43     1192.95    144.63 o 
   7   8   7      133.75      176.45     75.70 o 
   8   8   7        1.71       83.17     90.53 o 
   9   8   7       26.87       37.63     75.08 o 
  -2   9   7      418.20      140.63    115.49 o 
  -1   9   7      265.66      398.38    108.26 o 
   0   9   7      212.08       79.13     64.29 o 
   1   9   7       52.90        1.20     55.39 o 
   2   9   7      350.47      465.30    146.78 o 
   3   9   7      770.35      793.84    138.72 o 
   4   9   7      651.70      636.50    128.00 o 
   5   9   7      497.15      443.32    143.10 o 
   6   9   7      155.40      162.11     76.47 o 
   7   9   7       83.73       96.01     99.06 o 
   8   9   7       58.00      230.48     74.23 o 
   9   9   7      165.89      168.01     78.14 o 
  -1  10   7      418.90      354.10    123.29 o 
   0  10   7      108.40        0.54    107.38 o 
   1  10   7        3.97        2.22     98.95 o 
   2  10   7      332.57      253.66     90.98 o 
   3  10   7     1226.11     1209.84    162.36 o 
   4  10   7      394.20      291.28    156.50 o 
   5  10   7      161.01      168.99    168.03 o 
   6  10   7       25.93      108.15     77.09 o 
   7  10   7        0.16       15.93     58.71 o 
   8  10   7      140.97      172.09     69.25 o 
   2  11   7      381.62      316.50    159.72 o 
   3  11   7      863.79      829.78    210.80 o 
   4  11   7      260.22      235.46     94.57 o 
   5  11   7       48.52       75.87     88.67 o 
   6  11   7        0.13        0.24     65.10 o 
  -3  -9   8       27.81       88.10    102.48 o 
  -2  -9   8      110.34       98.90     80.97 o 
  -1  -9   8       84.26        2.37     74.62 o 
   0  -9   8      103.87      198.40     73.19 o 
   1  -9   8      550.78      413.42    119.33 o 
   2  -9   8      275.68      305.57     95.09 o 
  -5  -8   8      289.61      282.05    123.90 o 
  -4  -8   8      580.60      600.53    113.52 o 
  -3  -8   8       98.80      186.16     82.36 o 
  -2  -8   8        0.28       61.40     71.29 o 
  -1  -8   8        0.09        1.00     72.69 o 
   0  -8   8       40.11      106.88    133.38 o 
   1  -8   8      699.64      609.11    124.78 o 
   2  -8   8      572.33      431.67    112.12 o 
   3  -8   8       35.25       64.95     84.71 o 
   4  -8   8       25.82       33.33     93.65 o 
  -6  -7   8      158.54      148.54    147.10 o 
  -5  -7   8      344.05      341.19    219.56 o 
  -4  -7   8      266.79      432.86     78.36 o 
  -3  -7   8       15.56      110.67    125.84 o 
  -2  -7   8       86.51      136.46     73.91 o 
  -1  -7   8       22.19       53.72     67.02 o 
   0  -7   8       55.87       44.95     62.31 o 
   1  -7   8      882.88      654.53    113.26 o 
   2  -7   8      528.46      553.10    112.77 o 
   3  -7   8       25.75       34.17     72.52 o 
   4  -7   8       15.81       51.87     55.33 o 
   5  -7   8      179.63      124.65     63.82 o 
  -6  -6   8       60.21      283.58    167.49 o 
  -5  -6   8       91.60       18.26     70.05 o 
  -4  -6   8       26.29       79.98     54.60 o 
  -3  -6   8       13.02       20.02     48.30 o 
  -2  -6   8      215.95      271.67     85.68 o 
  -1  -6   8     1047.29      963.82    136.14 o 
   0  -6   8      562.20      375.79     93.40 o 
   1  -6   8      754.93      737.24    120.93 o 
   2  -6   8      238.28      277.61     53.87 o 
   3  -6   8      307.68      298.15     91.13 o 
   4  -6   8      308.54      292.92     63.41 o 
   5  -6   8      342.86      286.66     72.33 o 
   6  -6   8      152.68      191.89     65.54 o 
  -7  -5   8      273.78      455.09    107.71 o 
  -6  -5   8       56.87       38.18     57.65 o 
  -5  -5   8        0.41       13.12     55.54 o 
  -4  -5   8        0.01       16.35     46.54 o 
  -3  -5   8      140.78      165.02     71.85 o 
  -2  -5   8      419.12      437.46     64.69 o 
  -1  -5   8      505.66      456.08     92.65 o 
   0  -5   8      656.71      639.42    107.09 o 
   1  -5   8      227.03      269.95     46.91 o 
   2  -5   8        0.27        2.09     44.55 o 
   3  -5   8      546.24      579.05    146.93 o 
   4  -5   8      922.22      935.48    108.48 o 
   5  -5   8      292.18      336.01     74.94 o 
   6  -5   8      307.52      208.10     64.74 o 
   7  -5   8       79.92       67.33     73.33 o 
  -7  -4   8      291.66      356.80     97.33 o 
  -6  -4   8       24.08       79.52     77.55 o 
  -5  -4   8       13.97      109.22     74.81 o 
  -4  -4   8       21.68      104.72     51.77 o 
  -3  -4   8      185.55      177.75     51.79 o 
  -2  -4   8      873.20      940.84     96.19 o 
  -1  -4   8      851.66      866.96     82.89 o 
   0  -4   8        6.61       42.32     31.12 o 
   1  -4   8      302.18      308.04     68.37 o 
   2  -4   8      146.01      120.41     57.25 o 
   3  -4   8      502.31      501.28     77.32 o 
   4  -4   8      832.32      892.68    104.66 o 
   5  -4   8      383.63      401.06     74.77 o 
   6  -4   8        4.36       31.64     52.61 o 
   7  -4   8        0.72       27.91     56.10 o 
   8  -4   8       83.09      109.35    104.94 o 
  -7  -3   8      146.66       89.61    107.86 o 
  -6  -3   8       19.58      115.04     99.31 o 
  -5  -3   8      579.84      537.66    119.37 o 
  -4  -3   8      241.72      266.40     86.00 o 
  -3  -3   8      343.82      379.33     57.76 o 
  -2  -3   8      915.28      877.92     66.17 o 
  -1  -3   8      471.55      421.08     52.27 o 
   0  -3   8        1.50       38.17     25.55 o 
   1  -3   8      731.36      800.51     67.26 o 
   2  -3   8      430.44      424.59     59.59 o 
   3  -3   8     1036.19      968.27     88.18 o 
   4  -3   8     1905.92     2049.21    155.34 o 
   5  -3   8      103.86      123.32     44.59 o 
   6  -3   8      253.34      247.64     57.61 o 
   7  -3   8      268.51      271.33     66.32 o 
   8  -3   8      239.83      232.86     91.03 o 
   9  -3   8      250.45      308.39    146.64 o 
  -7  -2   8       12.74       85.38     79.47 o 
  -6  -2   8       44.99        6.77     59.79 o 
  -5  -2   8      916.35      733.81    120.77 o 
  -4  -2   8      606.28      680.32    101.91 o 
  -3  -2   8       78.24       88.76     35.97 o 
  -2  -2   8      239.55      260.01     44.16 o 
  -1  -2   8      149.26      181.45     34.40 o 
   0  -2   8      222.65      229.26     38.91 o 
   1  -2   8     1821.38     1618.88     70.48 o 
   2  -2   8     1539.33     1590.69     67.05 o 
   3  -2   8      819.04      745.72     78.68 o 
   4  -2   8      690.57      725.95     78.25 o 
   5  -2   8       21.15       33.49     34.33 o 
   6  -2   8     1065.99     1103.69    104.61 o 
   7  -2   8      687.51      646.08     87.31 o 
   8  -2   8      108.94      246.70     65.10 o 
   9  -2   8      166.30       54.17     70.56 o 
  -7  -1   8       21.15        3.33     66.61 o 
  -6  -1   8      168.81      117.21     73.33 o 
  -5  -1   8      562.61      674.72     83.96 o 
  -4  -1   8      319.96      355.55     66.47 o 
  -3  -1   8       33.91       49.78     57.39 o 
  -2  -1   8       28.15       45.92     27.96 o 
  -1  -1   8      219.19      243.42     36.44 o 
   0  -1   8     2421.30     2387.45     85.74 o 
   1  -1   8     2563.15     2467.12     84.24 o 
   2  -1   8     1313.83     1305.34     70.02 o 
   3  -1   8      460.90      554.07     47.79 o 
   4  -1   8       44.63      103.13     36.20 o 
   5  -1   8      424.77      494.09     65.16 o 
   6  -1   8     1288.85     1320.88    108.78 o 
   7  -1   8      639.12      610.64     78.33 o 
   8  -1   8       87.13       46.56     47.24 o 
   9  -1   8       85.33       90.41     70.92 o 
  10  -1   8        0.05        3.01     88.76 o 
  -7   0   8       78.63       50.89     78.66 o 
  -6   0   8      271.86      328.15     73.91 o 
  -5   0   8      391.05      455.44     76.10 o 
  -4   0   8      218.04      283.51     55.63 o 
  -3   0   8       17.93        9.90     35.27 o 
  -2   0   8      368.05      428.63     60.99 o 
  -1   0   8      214.37      243.08     42.75 o 
   0   0   8     3536.38     3444.51     95.73 o 
   1   0   8     3652.86     3265.98     97.16 o 
   2   0   8        2.37        2.66     21.07 o 
   3   0   8       12.91       35.02     23.50 o 
   4   0   8      931.42      988.65     61.59 o 
   5   0   8      993.14      970.67     98.30 o 
   6   0   8     1044.84     1056.15     90.31 o 
   7   0   8      893.39      934.32    112.96 o 
   8   0   8        0.15       60.95     45.04 o 
   9   0   8        0.08       27.18     53.81 o 
  10   0   8        8.54      107.41     92.65 o 
  -7   1   8      145.83       84.79     64.15 o 
  -6   1   8      200.42      218.00     66.04 o 
  -5   1   8      253.69      284.47     88.10 o 
  -4   1   8        1.82        9.22     37.26 o 
  -3   1   8      613.28      601.59     78.01 o 
  -2   1   8      893.33      796.22     83.11 o 
  -1   1   8      236.66      191.15     32.38 o 
   0   1   8      975.14      912.80     56.65 o 
   1   1   8      930.24      924.44     51.78 o 
   2   1   8      141.01      160.95     31.80 o 
   3   1   8      453.82      431.06     42.43 o 
   4   1   8      296.08      213.09     35.30 o 
   5   1   8     1701.90     1757.68     79.04 o 
   6   1   8     2108.56     2242.79    136.62 o 
   7   1   8      255.70      256.84     67.83 o 
   8   1   8       70.86       25.04     70.12 o 
   9   1   8      186.55      242.54    122.65 o 
  -7   2   8       65.44       63.55     64.92 o 
  -6   2   8       50.60      112.86     64.30 o 
  -5   2   8        0.50       34.17     44.37 o 
  -4   2   8       61.67      126.20     48.78 o 
  -3   2   8     1270.13     1277.38    109.43 o 
  -2   2   8     3088.95     3030.60    122.82 o 
  -1   2   8      375.23      352.45     44.10 o 
   0   2   8      336.56      389.78     39.79 o 
   1   2   8      422.18      415.02     41.21 o 
   2   2   8      485.26      488.78     63.41 o 
   3   2   8     2380.55     2388.46    102.80 o 
   4   2   8     2524.30     2396.10    113.29 o 
   5   2   8      316.97      334.13     54.70 o 
   6   2   8      689.70      668.02     75.48 o 
   7   2   8      106.80      148.91     87.76 o 
   8   2   8      501.08      478.87    100.23 o 
   9   2   8      340.94      312.24     76.93 o 
  10   2   8      112.48       95.31     95.19 o 
  -6   3   8       10.64        1.20     60.98 o 
  -5   3   8       45.15       58.94     51.67 o 
  -4   3   8      370.60      294.77     63.48 o 
  -3   3   8      842.05      793.00     90.57 o 
  -2   3   8      731.42      738.63     84.44 o 
  -1   3   8       88.74      134.18     59.57 o 
   0   3   8        3.24       29.45     24.58 o 
   1   3   8      124.87      114.12     37.48 o 
   2   3   8      545.99      595.43     70.52 o 
   3   3   8     5389.64     5268.29    152.73 o 
   4   3   8     2253.32     2295.35    108.62 o 
   5   3   8      160.39      152.41     47.80 o 
   6   3   8       28.54       57.18     34.34 o 
   7   3   8      131.08       61.81     52.53 o 
   8   3   8      525.92      501.59     91.57 o 
   9   3   8      501.07      467.58     93.42 o 
  10   3   8      109.99       21.84     92.77 o 
  -6   4   8       72.74       61.52     62.16 o 
  -5   4   8      165.77      197.99     62.51 o 
  -4   4   8      229.56      277.42     63.07 o 
  -3   4   8      672.12      680.68     98.35 o 
  -2   4   8      130.97      104.20     43.57 o 
  -1   4   8       73.94       83.01     59.25 o 
   0   4   8      165.58      126.02     38.62 o 
   1   4   8     1116.70     1203.06     88.27 o 
   2   4   8     1087.56     1145.85     86.47 o 
   3   4   8     3094.65     2793.67    120.75 o 
   4   4   8      940.52      928.81     89.69 o 
   5   4   8      577.51      644.73     77.18 o 
   6   4   8       35.05       63.13     34.34 o 
   7   4   8      136.55      151.96     45.52 o 
   8   4   8      568.06      617.26     75.74 o 
   9   4   8      467.13      485.49     85.70 o 
  -5   5   8      275.57      377.27     75.11 o 
  -4   5   8      204.53      134.42     77.07 o 
  -3   5   8      718.87      585.20     84.55 o 
  -2   5   8      125.71      143.04     82.34 o 
  -1   5   8      220.23      159.62     54.08 o 
   0   5   8      229.33      277.86     68.91 o 
   1   5   8      905.30      937.90     85.85 o 
   2   5   8     1111.74     1274.12    100.16 o 
   3   5   8     1434.02     1579.90    133.40 o 
   4   5   8      124.55      152.96     39.12 o 
   5   5   8      795.31      983.64     89.05 o 
   6   5   8       59.67      122.95     42.34 o 
   7   5   8      199.47      248.90     51.32 o 
   8   5   8      846.88     1092.23    221.99 o 
   9   5   8      352.62      554.69    100.59 o 
  10   5   8        2.52      165.80     73.87 o 
  -5   6   8      293.78      321.27    139.99 o 
  -4   6   8       41.27       83.86     93.80 o 
  -3   6   8       87.25       47.98     57.45 o 
  -2   6   8       26.81       46.71     53.58 o 
  -1   6   8      509.91      632.10    108.68 o 
   0   6   8      744.94      874.40    130.10 o 
   1   6   8      608.50      649.34     79.04 o 
   2   6   8      280.57      313.18     53.32 o 
   3   6   8      348.15      331.18     61.31 o 
   4   6   8       28.94       70.02     38.75 o 
   5   6   8      902.24      976.33     96.81 o 
   6   6   8      859.43      860.74     92.06 o 
   7   6   8      219.25      229.90     68.61 o 
   8   6   8      228.04      250.74     75.57 o 
   9   6   8      194.58      269.66    106.50 o 
  10   6   8       21.99       43.46     74.48 o 
  -4   7   8        3.12      164.80    213.37 o 
  -3   7   8       84.02      131.66    147.11 o 
  -2   7   8      226.15      293.86     83.47 o 
  -1   7   8      655.85      665.17    328.98 o 
   0   7   8     1057.76     1050.80    138.33 o 
   1   7   8      569.05      567.12     80.65 o 
   2   7   8       22.06       47.14     44.67 o 
   3   7   8      168.04      247.12     48.71 o 
   4   7   8       86.71       82.67     43.16 o 
   5   7   8     1498.72     1414.25    154.23 o 
   6   7   8     1285.52     1201.88    191.36 o 
   7   7   8      442.63      327.65     91.34 o 
   8   7   8        2.76       38.69     54.32 o 
   9   7   8        6.28        0.05     60.18 o 
  10   7   8       47.89       65.40     70.06 o 
  -3   8   8      188.81      224.46     93.74 o 
  -2   8   8       81.67       85.88     93.34 o 
  -1   8   8      271.57      219.74     79.45 o 
   0   8   8      718.16      652.52    146.55 o 
   1   8   8      405.54      463.83     93.87 o 
   2   8   8       44.08       52.35     51.17 o 
   3   8   8      471.78      417.00     70.06 o 
   4   8   8      379.50      403.18     95.05 o 
   5   8   8      719.05      490.53    103.97 o 
   6   8   8      670.91      722.37    121.65 o 
   7   8   8       30.39       46.08     58.15 o 
   8   8   8      144.51      162.15    112.88 o 
   9   8   8       27.85       17.08     65.17 o 
  -2   9   8      177.72       96.92    100.00 o 
  -1   9   8       16.95       68.05     68.36 o 
   0   9   8      314.74      363.98     97.26 o 
   1   9   8       28.78       63.15     52.52 o 
   2   9   8      573.79      664.80    123.44 o 
   3   9   8      438.99      491.09    100.10 o 
   4   9   8      752.01      546.38    107.35 o 
   5   9   8      308.95      370.26     97.83 o 
   6   9   8      118.09      175.69     76.30 o 
   7   9   8        6.78       42.38     67.36 o 
   8   9   8      393.47      438.31    127.04 o 
   0  10   8       40.73        0.49     74.28 o 
   1  10   8        3.80       89.96    103.94 o 
   2  10   8      890.45     1054.09    236.73 o 
   3  10   8      705.20      607.88    218.60 o 
   4  10   8      100.30       80.14     70.34 o 
   5  10   8      123.47      212.41     86.88 o 
   6  10   8       69.67      129.81    133.82 o 
   7  10   8        2.38        2.91     56.54 o 
   2  11   8      639.26      533.83    186.54 o 
   3  11   8      476.84      368.74    101.82 o 
   4  11   8       59.52       94.96     88.08 o 
   5  11   8        0.12        0.81     66.78 o 
  -2  -9   9       55.76       29.42    121.70 o 
  -1  -9   9       26.31      178.29     80.36 o 
   0  -9   9      404.41      300.03     89.32 o 
   1  -9   9      373.14      167.84     84.11 o 
  -4  -8   9      249.58      264.68    141.56 o 
  -3  -8   9       21.72      103.68    100.74 o 
  -2  -8   9       29.01       58.54     74.62 o 
  -1  -8   9       89.59      195.57     89.67 o 
   0  -8   9      313.67      407.04    186.02 o 
   1  -8   9      502.87      394.43    193.52 o 
   2  -8   9       51.31       45.09     76.58 o 
   3  -8   9       31.74       91.06    113.61 o 
  -5  -7   9      186.11      188.08     82.76 o 
  -4  -7   9       54.34      128.39    125.12 o 
  -3  -7   9       12.03        6.38     63.72 o 
  -2  -7   9      170.55       78.46     72.05 o 
  -1  -7   9      142.64      201.61     79.81 o 
   0  -7   9      222.57      209.21    227.49 o 
   1  -7   9      360.92      325.22     86.57 o 
   2  -7   9       95.63       87.61     91.17 o 
   3  -7   9        0.66       25.83     72.35 o 
   4  -7   9      144.63        3.00     72.67 o 
   5  -7   9      347.75      364.20     85.48 o 
  -6  -6   9       47.36       35.16     71.46 o 
  -5  -6   9       56.00      253.33     82.28 o 
  -4  -6   9       17.36       31.41     61.45 o 
  -3  -6   9      307.72      397.99     73.95 o 
  -2  -6   9      725.00      909.34    164.91 o 
  -1  -6   9      659.89      764.79    115.96 o 
   0  -6   9      115.43       54.47     63.45 o 
   1  -6   9      182.24      113.88     67.26 o 
   2  -6   9        0.25       33.37     64.89 o 
   3  -6   9      357.79      434.23     84.41 o 
   4  -6   9      407.08      370.71    133.15 o 
   5  -6   9      374.17      353.57     72.86 o 
   6  -6   9      217.41      174.53     72.91 o 
  -6  -5   9        1.33       33.04     77.34 o 
  -5  -5   9        0.20      294.70     89.42 o 
  -4  -5   9        8.47       58.41     59.62 o 
  -3  -5   9      441.20      558.98     85.89 o 
  -2  -5   9      523.30      581.10     78.89 o 
  -1  -5   9      507.22      539.59     95.33 o 
   0  -5   9      307.06      250.35     80.22 o 
   1  -5   9       14.09       36.89     43.64 o 
   2  -5   9      257.14      272.62     63.75 o 
   3  -5   9      829.42      951.68    114.46 o 
   4  -5   9      645.97      719.89    117.84 o 
   5  -5   9      105.66       63.59     69.45 o 
   6  -5   9      147.18      111.99     62.96 o 
   7  -5   9        1.09       10.70     52.23 o 
  -6  -4   9       12.80        6.01     61.16 o 
  -5  -4   9       60.35       59.95     71.33 o 
  -4  -4   9      146.72      129.96     64.45 o 
  -3  -4   9      715.14      695.75    110.52 o 
  -2  -4   9      731.20      843.06     88.06 o 
  -1  -4   9       17.00       25.52     35.39 o 
   0  -4   9      410.83      452.21     67.60 o 
   1  -4   9       72.61      110.63     51.71 o 
   2  -4   9      382.45      381.37     83.89 o 
   3  -4   9      802.53      753.58     86.09 o 
   4  -4   9      654.05      683.36     92.11 o 
   5  -4   9      108.48       29.68     54.73 o 
   6  -4   9        1.39       45.29     45.84 o 
   7  -4   9        0.07       52.23     57.28 o 
   8  -4   9      426.10      441.68    221.47 o 
  -7  -3   9        9.06       18.14     67.84 o 
  -6  -3   9      120.17      259.58     97.13 o 
  -5  -3   9      303.14      154.28     73.57 o 
  -4  -3   9      334.81      402.86     96.81 o 
  -3  -3   9      870.20      979.41    125.87 o 
  -2  -3   9      544.32      557.18     77.59 o 
  -1  -3   9      135.47      150.53     42.10 o 
   0  -3   9      892.49      841.08     70.83 o 
   1  -3   9      239.47      247.54     49.24 o 
   2  -3   9      536.16      488.04     81.29 o 
   3  -3   9     1401.11     1383.23    123.99 o 
   4  -3   9      482.30      502.16     74.95 o 
   5  -3   9        5.54       92.72     58.08 o 
   6  -3   9      146.48      260.68     66.32 o 
   7  -3   9      160.31      222.07     66.35 o 
   8  -3   9      388.63      307.66     70.41 o 
  -7  -2   9       10.15       36.35     75.04 o 
  -6  -2   9      218.39      314.57     91.72 o 
  -5  -2   9      580.59      625.54    111.48 o 
  -4  -2   9      223.35      306.95     95.03 o 
  -3  -2   9       31.15       77.03     40.17 o 
  -2  -2   9       47.16       53.75     37.93 o 
  -1  -2   9      285.32      373.68     44.28 o 
   0  -2   9     1379.84     1356.50     76.95 o 
   1  -2   9      176.45      140.85     37.97 o 
   2  -2   9      489.82      598.17     68.21 o 
   3  -2   9      942.27      917.41     82.61 o 
   4  -2   9      219.66      242.50     51.80 o 
   5  -2   9      335.83      504.60    112.14 o 
   6  -2   9     1244.65     1232.71    140.09 o 
   7  -2   9      263.02      335.43     61.48 o 
   8  -2   9      205.66      196.60     65.67 o 
   9  -2   9      307.53      174.74    116.81 o 
  -7  -1   9       83.51      268.11     94.74 o 
  -6  -1   9      285.80      528.42    121.49 o 
  -5  -1   9      264.80      407.42     99.41 o 
  -4  -1   9       53.53      106.28     54.67 o 
  -3  -1   9      107.13      114.54     48.28 o 
  -2  -1   9       85.44       68.32     38.45 o 
  -1  -1   9      586.38      616.05     58.76 o 
   0  -1   9     1870.65     1680.88     77.76 o 
   1  -1   9      525.35      516.76     53.07 o 
   2  -1   9      556.85      608.48     53.31 o 
   3  -1   9      175.21      222.09     45.96 o 
   4  -1   9      153.92      201.25     41.33 o 
   5  -1   9      898.16      984.54    126.54 o 
   6  -1   9     1118.12     1223.55    121.24 o 
   7  -1   9      282.82      249.21    101.44 o 
   8  -1   9      119.62       91.30     55.23 o 
   9  -1   9       43.40      112.48     71.40 o 
  -7   0   9       76.66       71.55     72.19 o 
  -6   0   9      355.74      423.63    103.52 o 
  -5   0   9      168.24      215.70     59.66 o 
  -4   0   9       15.95       31.24     46.37 o 
  -3   0   9      103.71      161.12     50.59 o 
  -2   0   9      216.67      200.31     50.17 o 
  -1   0   9      641.20      629.62     56.59 o 
   0   0   9     2624.85     2594.44     89.67 o 
   1   0   9      202.78      206.90     31.96 o 
   2   0   9      128.60      168.28     30.70 o 
   3   0   9        1.31       24.84     24.93 o 
   4   0   9       80.95      159.07     37.69 o 
   5   0   9      702.81      760.57     89.34 o 
   6   0   9     1068.27     1007.20    118.19 o 
   7   0   9      206.03       93.77     60.22 o 
   8   0   9        8.51        2.54     48.41 o 
   9   0   9        1.24        3.05     79.94 o 
  -6   1   9      176.43      170.28     67.44 o 
  -5   1   9       70.36      134.35     52.63 o 
  -4   1   9      152.15      108.29     54.76 o 
  -3   1   9      266.22      269.56     56.44 o 
  -2   1   9      146.53      221.21     50.08 o 
  -1   1   9      839.56      887.51     79.45 o 
   0   1   9     1042.32      978.16     63.92 o 
   1   1   9       87.76      105.17     30.50 o 
   2   1   9      583.72      590.08     52.57 o 
   3   1   9      527.73      568.38     61.43 o 
   4   1   9       21.73       33.98     29.36 o 
   5   1   9     2206.68     2147.14    103.47 o 
   6   1   9     1248.48     1168.36    131.92 o 
   7   1   9        0.26        0.46     41.87 o 
   8   1   9       33.76        0.24     45.93 o 
   9   1   9      145.25       36.98     56.72 o 
  10   1   9       67.60        0.27     81.38 o 
  -6   2   9       72.01      148.70     61.34 o 
  -5   2   9        6.21       24.18     48.88 o 
  -4   2   9      468.45      630.46     83.76 o 
  -3   2   9     1649.60     1571.84    123.49 o 
  -2   2   9      373.92      385.69     63.60 o 
  -1   2   9      200.91      226.50     72.24 o 
   0   2   9      343.46      364.63     44.68 o 
   1   2   9        3.42       17.34     30.29 o 
   2   2   9      495.58      462.20     57.71 o 
   3   2   9     1330.19     1389.77     92.84 o 
   4   2   9       73.40       22.23     33.09 o 
   5   2   9     1140.37     1127.78     90.99 o 
   6   2   9     2445.66     2425.33    142.33 o 
   7   2   9       90.35      135.28     91.90 o 
   8   2   9      764.13      776.74    113.23 o 
   9   2   9      277.96      472.64    155.48 o 
  10   2   9      109.48      168.61     71.30 o 
  -6   3   9        0.23       61.77     65.64 o 
  -5   3   9        1.92       40.89     51.22 o 
  -4   3   9      419.39      429.05    115.39 o 
  -3   3   9      693.34      674.29     87.97 o 
  -2   3   9      108.25      120.70     45.25 o 
  -1   3   9      135.17      165.64     59.86 o 
   0   3   9       23.15       26.97     29.95 o 
   1   3   9       28.90       42.83     34.97 o 
   2   3   9     1365.80     1305.29     97.79 o 
   3   3   9     2483.85     2473.80    112.19 o 
   4   3   9       93.52       36.63     28.61 o 
   5   3   9      220.32      203.75     47.27 o 
   6   3   9       46.10       57.05     49.34 o 
   7   3   9      369.78      475.09     70.69 o 
   8   3   9      847.63      925.67    113.68 o 
   9   3   9      396.44      532.82     94.66 o 
  10   3   9       26.87       30.49     57.72 o 
  -5   4   9       81.51      122.25     81.03 o 
  -4   4   9      263.95      227.03    102.46 o 
  -3   4   9      538.18      485.54    100.65 o 
  -2   4   9        0.81       34.77     52.51 o 
  -1   4   9        6.15       21.39     41.68 o 
   0   4   9       88.26       82.13     43.33 o 
   1   4   9      614.60      654.65     81.25 o 
   2   4   9     1134.22     1187.75     99.29 o 
   3   4   9     2295.02     2395.29    118.74 o 
   4   4   9       36.86       53.19     36.67 o 
   5   4   9       70.67       63.91     36.35 o 
   6   4   9       20.17       16.80     33.07 o 
   7   4   9      487.69      510.82     99.58 o 
   8   4   9      837.43      769.57     98.17 o 
   9   4   9      383.92      335.32    141.87 o 
  10   4   9        2.48       67.90     93.06 o 
  -5   5   9      144.30      226.62     91.72 o 
  -4   5   9      233.51      195.23     81.46 o 
  -3   5   9      495.93      506.26     96.88 o 
  -2   5   9        9.56       49.48     58.19 o 
  -1   5   9      193.30      202.55     72.80 o 
   0   5   9      441.27      455.79     93.57 o 
   1   5   9      787.90      740.63     81.99 o 
   2   5   9     1074.18     1044.99     95.01 o 
   3   5   9      441.07      514.93     72.55 o 
   4   5   9        9.87       17.01     30.80 o 
   5   5   9       79.10       73.30     38.11 o 
   6   5   9      240.73      293.57     54.50 o 
   7   5   9      457.99      471.84     71.56 o 
   8   5   9      649.63      781.33    107.14 o 
   9   5   9      158.35      152.12    110.26 o 
  10   5   9       67.00        1.27    118.01 o 
  -4   6   9       36.45        4.01     66.36 o 
  -3   6   9       81.46       85.78     68.37 o 
  -2   6   9       17.45        4.40     53.70 o 
  -1   6   9     1157.87     1364.62    173.32 o 
   0   6   9     1088.65      989.69    168.22 o 
   1   6   9       75.63       78.03     45.48 o 
   2   6   9      155.73      137.95     44.47 o 
   3   6   9       87.15       44.06     37.24 o 
   4   6   9      188.50      171.53     47.55 o 
   5   6   9      732.15      801.70     87.70 o 
   6   6   9     1023.08      969.80    102.42 o 
   7   6   9      264.04      272.04     83.43 o 
   8   6   9      336.13      351.84    140.44 o 
   9   6   9       48.94       21.55     65.21 o 
  10   6   9      290.75      348.12    121.01 o 
  -3   7   9       65.10      123.05    136.17 o 
  -2   7   9      184.49      147.33     72.06 o 
  -1   7   9      847.57      678.12    117.31 o 
   0   7   9     1200.00     1086.29    144.27 o 
   1   7   9        0.21       28.51     46.82 o 
   2   7   9        3.01       39.90     41.31 o 
   3   7   9       37.58       71.92     40.28 o 
   4   7   9      867.62      858.33     93.99 o 
   5   7   9     1614.33     1553.70    220.25 o 
   6   7   9     1452.24     1589.37    165.65 o 
   7   7   9       52.45       62.86     64.99 o 
   8   7   9       62.48       65.99     66.38 o 
   9   7   9       12.29       52.38     67.53 o 
  10   7   9      341.61      349.42    104.23 o 
  -2   8   9       97.22      120.91     77.18 o 
  -1   8   9      315.73      335.20     91.85 o 
   0   8   9      368.39      264.07     71.75 o 
   1   8   9       34.76       46.27     53.64 o 
   2   8   9      358.47      314.08     70.68 o 
   3   8   9      103.84      148.03     51.44 o 
   4   8   9      291.77      200.44     72.49 o 
   5   8   9     1070.77      813.03    134.55 o 
   6   8   9      338.62      369.51     84.49 o 
   7   8   9      174.00      210.11     78.01 o 
   8   8   9      297.21      125.21     77.08 o 
   9   8   9      119.54       80.92     71.74 o 
  -1   9   9       60.52      162.12    177.80 o 
   0   9   9      212.46       87.72     72.15 o 
   1   9   9      187.63      188.38    114.15 o 
   2   9   9      936.66      971.57    232.15 o 
   3   9   9      769.40      754.49    120.67 o 
   4   9   9      556.66      417.76     98.31 o 
   5   9   9      103.59      245.04    243.29 o 
   6   9   9       16.75       32.08     55.20 o 
   7   9   9      277.90      257.57    136.80 o 
   8   9   9      414.91      372.19    232.94 o 
   1  10   9      217.51      138.80    148.23 o 
   2  10   9     1088.95      886.36    214.74 o 
   3  10   9      387.63      309.17    102.38 o 
   4  10   9       24.95        6.16     66.20 o 
   5  10   9       82.08       76.79     66.45 o 
   6  10   9        0.74       73.22    109.02 o 
   7  10   9      275.21      158.16    164.16 o 
  -3  -8  10        0.28       99.93     85.42 o 
  -2  -8  10       65.87       73.39     89.97 o 
  -1  -8  10      311.83      381.23    101.21 o 
   0  -8  10      528.65      588.51    175.91 o 
   1  -8  10      231.77      293.64    140.19 o 
   2  -8  10       14.58       75.62     86.97 o 
   3  -8  10       15.42      139.93    129.82 o 
  -4  -7  10        2.66        2.57    106.97 o 
  -3  -7  10      108.51      236.21    116.35 o 
  -2  -7  10      222.83      161.69    119.61 o 
  -1  -7  10      262.20      258.33    163.38 o 
   0  -7  10      310.48      432.42    184.55 o 
   1  -7  10      101.48       59.41     73.18 o 
   2  -7  10        5.63      136.51     79.63 o 
   3  -7  10      190.01       83.31     85.43 o 
   4  -7  10      260.40      193.78     88.81 o 
  -5  -6  10        7.15        5.70     69.12 o 
  -4  -6  10      129.61      242.60     90.92 o 
  -3  -6  10      375.08      448.67     97.27 o 
  -2  -6  10      273.58      369.09     93.57 o 
  -1  -6  10      164.83      135.26    164.88 o 
   0  -6  10      314.13      305.26    113.98 o 
   1  -6  10      140.39      140.64     70.23 o 
   2  -6  10      210.53       89.07    106.32 o 
   3  -6  10      576.26      572.57     91.31 o 
   4  -6  10      424.05      440.26     98.71 o 
   5  -6  10      315.67      370.65    161.93 o 
   6  -6  10      192.44      175.54    115.02 o 
  -5  -5  10        1.04        5.77     66.23 o 
  -4  -5  10       88.57       39.99     61.45 o 
  -3  -5  10      538.47      466.77     99.13 o 
  -2  -5  10      336.56      370.17     91.64 o 
  -1  -5  10      307.95      278.84     88.45 o 
   0  -5  10      160.65      193.75     77.60 o 
   1  -5  10      184.76      143.79     80.83 o 
   2  -5  10      750.59      810.45     90.10 o 
   3  -5  10      570.74      504.65     97.11 o 
   4  -5  10      111.20       80.60     50.81 o 
   5  -5  10       21.96      136.15     65.70 o 
   6  -5  10       61.55       89.48    104.95 o 
   7  -5  10       26.77       46.66     69.43 o 
  -6  -4  10        5.36      106.07    130.85 o 
  -5  -4  10       18.45      151.81     88.66 o 
  -4  -4  10      147.56      155.86     72.54 o 
  -3  -4  10      594.98      715.04    109.26 o 
  -2  -4  10      318.44      406.48     71.13 o 
  -1  -4  10       30.87       73.26     45.95 o 
   0  -4  10        3.30       35.73     59.91 o 
   1  -4  10      241.53      211.60     74.98 o 
   2  -4  10     2056.65     1869.28    127.61 o 
   3  -4  10      665.92      643.00     80.44 o 
   4  -4  10      105.82      136.91     56.81 o 
   5  -4  10        3.12       99.95     55.78 o 
   6  -4  10        7.46      100.49     68.70 o 
   7  -4  10       55.80      104.35     91.01 o 
  -6  -3  10       44.73       61.63     73.30 o 
  -5  -3  10       97.14      125.85     73.84 o 
  -4  -3  10      459.09      509.64    104.33 o 
  -3  -3  10      861.08      738.73    117.86 o 
  -2  -3  10      154.89      228.78     56.52 o 
  -1  -3  10      463.58      516.00     57.56 o 
   0  -3  10      410.47      437.98     54.62 o 
   1  -3  10      227.77      306.49     52.90 o 
   2  -3  10     1166.35     1221.10     99.48 o 
   3  -3  10      743.43      810.10     92.40 o 
   4  -3  10       13.18        7.45     38.59 o 
   5  -3  10       11.65       43.55     45.71 o 
   6  -3  10       28.11       89.74     54.32 o 
   7  -3  10      248.15      207.13     81.80 o 
   8  -3  10      552.52      511.18    132.06 o 
  -6  -2  10      126.25       38.14     78.56 o 
  -5  -2  10      137.88      214.19    121.45 o 
  -4  -2  10      140.18      194.38     72.53 o 
  -3  -2  10      280.72      273.89     87.05 o 
  -2  -2  10       20.77       60.45     38.76 o 
  -1  -2  10      923.93     1069.30     81.16 o 
   0  -2  10      859.96      973.39     75.69 o 
   1  -2  10      185.61      179.19     36.12 o 
   2  -2  10      624.47      683.66     80.74 o 
   3  -2  10      539.28      530.04     67.11 o 
   4  -2  10       78.40       77.12     40.87 o 
   5  -2  10     1247.34     1344.30    110.83 o 
   6  -2  10      384.42      472.07     74.62 o 
   7  -2  10      184.84      261.29     75.59 o 
   8  -2  10      387.08      258.40    110.80 o 
   9  -2  10      109.31       56.44    113.68 o 
  -6  -1  10      185.22      246.72     94.64 o 
  -5  -1  10       80.32       54.87     73.24 o 
  -4  -1  10       29.80        2.05     53.89 o 
  -3  -1  10       25.80        6.22     37.42 o 
  -2  -1  10       48.07       53.34     36.42 o 
  -1  -1  10     1250.13     1601.57     83.08 o 
   0  -1  10     1595.96     1703.12     83.16 o 
   1  -1  10      776.66      869.16     70.65 o 
   2  -1  10      124.25      182.27     34.24 o 
   3  -1  10       27.15       61.40     31.31 o 
   4  -1  10      400.25      417.79     62.17 o 
   5  -1  10     1736.77     1866.78    153.93 o 
   6  -1  10      375.86      480.62     91.88 o 
   7  -1  10       88.70       88.04     55.62 o 
   8  -1  10       65.35      117.37    110.15 o 
   9  -1  10        0.05        0.10     64.48 o 
  -6   0  10      239.05      283.63     98.28 o 
  -5   0  10       18.60       32.42     53.36 o 
  -4   0  10        0.51      110.47     58.23 o 
  -3   0  10        5.09       15.87     39.76 o 
  -2   0  10      273.95      275.76     54.78 o 
  -1   0  10     1906.45     1839.31    111.16 o 
   0   0  10     1413.84     1478.18     74.23 o 
   1   0  10       45.83       47.30     31.56 o 
   2   0  10      138.79      239.75     38.78 o 
   3   0  10        0.43       23.50     29.61 o 
   4   0  10      356.64      408.28     79.38 o 
   5   0  10     1708.50     1624.30    141.31 o 
   6   0  10      195.09       70.98     48.18 o 
   7   0  10        0.02        1.69     46.29 o 
   8   0  10        0.99        2.29     41.80 o 
   9   0  10       30.40       72.84     82.51 o 
  10   0  10      245.13      285.62    150.94 o 
  -6   1  10      130.44      139.34     77.55 o 
  -5   1  10        5.06       42.40     55.24 o 
  -4   1  10      154.10      133.34     55.98 o 
  -3   1  10       23.45       43.20     47.01 o 
  -2   1  10      900.69      996.54     99.83 o 
  -1   1  10     2544.67     2552.77    114.47 o 
   0   1  10      289.39      325.46     43.29 o 
   1   1  10      214.03      256.92     48.92 o 
   2   1  10     2042.59     2058.78    100.23 o 
   3   1  10      352.21      353.41     60.10 o 
   4   1  10      345.34      365.14     50.22 o 
   5   1  10     1926.03     1878.26    135.75 o 
   6   1  10       33.69       94.15     53.23 o 
   7   1  10       15.88        0.00     42.86 o 
   8   1  10       55.15      108.78     58.82 o 
   9   1  10      129.88       74.71     68.07 o 
  10   1  10      146.56      265.99    146.60 o 
  -6   2  10       25.18       42.15     61.27 o 
  -5   2  10        9.57        0.98     52.19 o 
  -4   2  10      647.27      719.80     97.66 o 
  -3   2  10      527.21      512.84     79.91 o 
  -2   2  10      200.88      150.57     49.69 o 
  -1   2  10      741.66      789.14    111.59 o 
   0   2  10       32.72       27.49     31.25 o 
   1   2  10      588.38      658.08     80.36 o 
   2   2  10     1579.58     1551.31    112.47 o 
   3   2  10      721.48      768.25     80.28 o 
   4   2  10      363.63      399.86     60.60 o 
   5   2  10     1445.62     1365.06    104.11 o 
   6   2  10       73.06       67.45     75.36 o 
   7   2  10     1011.09     1067.92    128.37 o 
   8   2  10      582.20      771.19    146.91 o 
   9   2  10       88.79      174.37     80.22 o 
  10   2  10      135.35      187.55     66.99 o 
  -5   3  10       38.02       20.94     60.65 o 
  -4   3  10      599.28      630.82    162.54 o 
  -3   3  10      522.81      491.06     99.75 o 
  -2   3  10       67.44       89.71     92.07 o 
  -1   3  10       16.97       22.86     39.09 o 
   0   3  10      146.08      101.30     52.93 o 
   1   3  10      744.08      799.11     97.08 o 
   2   3  10     1873.52     1957.67    109.74 o 
   3   3  10      260.75      298.76     55.54 o 
   4   3  10       10.62       11.06     29.27 o 
   5   3  10       17.24       52.46     32.13 o 
   6   3  10      278.00      343.42     60.09 o 
   7   3  10      535.31      488.32     74.93 o 
   8   3  10     1109.97     1010.10    124.24 o 
   9   3  10       79.76      107.68     59.02 o 
  10   3  10       13.27       55.81     72.66 o 
  -5   4  10       66.59       87.78     79.90 o 
  -4   4  10      284.79      445.26    141.71 o 
  -3   4  10      265.96      363.77     87.46 o 
  -2   4  10       12.00       63.33     71.72 o 
  -1   4  10      213.75      239.91     72.71 o 
   0   4  10      295.88      367.16     87.39 o 
   1   4  10     1003.65     1077.38     88.35 o 
   2   4  10     2142.52     2219.08    120.16 o 
   3   4  10      383.84      491.20     72.57 o 
   4   4  10      218.00      187.32     49.43 o 
   5   4  10      660.23      865.63     90.66 o 
   6   4  10      456.08      478.81     67.82 o 
   7   4  10      317.08      410.76     80.78 o 
   8   4  10      536.43      606.70     73.23 o 
   9   4  10       15.96       19.22     51.72 o 
  10   4  10       59.80      150.09     98.95 o 
  -4   5  10      108.75      182.57    127.67 o 
  -3   5  10       80.68      100.15     64.66 o 
  -2   5  10       63.44      122.12     59.41 o 
  -1   5  10      853.74      885.74    226.07 o 
   0   5  10      522.19      596.38    103.77 o 
   1   5  10      601.33      613.51     77.68 o 
   2   5  10      677.81      639.27    112.52 o 
   3   5  10       42.02       17.81     31.26 o 
   4   5  10      347.77      270.57     54.03 o 
   5   5  10      654.83      689.52     82.16 o 
   6   5  10      327.31      381.20    124.20 o 
   7   5  10       71.40       99.19     50.80 o 
   8   5  10      273.12      321.81     62.13 o 
   9   5  10        0.53       34.86     65.10 o 
  -4   6  10        7.69       39.18     81.53 o 
  -3   6  10        2.93        1.00     71.49 o 
  -2   6  10      389.84      405.04    108.36 o 
  -1   6  10     1625.29     1587.80    167.71 o 
   0   6  10      326.99      375.00    123.74 o 
   1   6  10        0.18       24.46     45.81 o 
   2   6  10       27.09       24.24     36.65 o 
   3   6  10      403.49      433.20     83.56 o 
   4   6  10     1260.44     1185.43    109.91 o 
   5   6  10     1020.21     1023.13    109.45 o 
   6   6  10      314.54      494.93     91.77 o 
   7   6  10      111.92      259.62    113.86 o 
   8   6  10      153.78      164.66     68.73 o 
   9   6  10      112.12       56.69     71.95 o 
  10   6  10      345.45      455.30    120.90 o 
  -3   7  10       88.71      248.05    163.39 o 
  -2   7  10      346.92      379.16    102.76 o 
  -1   7  10      972.27      908.83    132.49 o 
   0   7  10      210.65      281.44     89.49 o 
   1   7  10      239.39      242.98     72.37 o 
   2   7  10       68.81       59.49     43.26 o 
   3   7  10      328.88      210.53     57.10 o 
   4   7  10     1352.05     1457.01    121.15 o 
   5   7  10      836.97      743.18    116.47 o 
   6   7  10      105.22       58.66     55.76 o 
   7   7  10       39.41      102.90    123.34 o 
   8   7  10       50.27       45.11     74.91 o 
   9   7  10      185.91      147.59    171.87 o 
  -2   8  10      108.31      201.57     79.52 o 
  -1   8  10      180.27      168.78     78.58 o 
   0   8  10        4.11       26.19     60.98 o 
   1   8  10      263.31      173.42     67.04 o 
   2   8  10      416.76      323.56     83.81 o 
   3   8  10      105.85       59.94     51.71 o 
   4   8  10      518.61      502.89     83.97 o 
   5   8  10      613.66      590.41    111.68 o 
   6   8  10      132.40      118.27     87.08 o 
   7   8  10      458.28      430.98    145.72 o 
   8   8  10      271.66       85.49    124.39 o 
   9   8  10      300.78      248.07     88.61 o 
   0   9  10        2.39       73.70     75.71 o 
   1   9  10      705.17      500.48    189.29 o 
   2   9  10     1094.39      902.18    219.71 o 
   3   9  10      503.07      218.10     80.89 o 
   4   9  10       59.18      167.73     75.86 o 
   5   9  10       38.41       62.64     69.25 o 
   6   9  10       47.09       46.80     67.75 o 
   7   9  10      436.88      403.05    165.93 o 
   8   9  10      171.31      214.78    106.68 o 
   2  10  10      988.78      902.47    229.81 o 
   3  10  10       89.79        3.15    104.40 o 
   4  10  10        0.04      105.81    101.87 o 
   5  10  10        3.99       41.81     77.79 o 
   6  10  10      173.77      229.28    126.99 o 
   0  -8  11      454.25      414.86    170.17 o 
   1  -8  11       44.12      268.46    128.59 o 
  -3  -7  11      128.88      346.62    146.64 o 
  -2  -7  11      109.70      152.35     98.41 o 
  -1  -7  11      358.44      391.48    128.98 o 
   0  -7  11      255.79      325.49    100.16 o 
   1  -7  11        8.19       61.20     75.79 o 
   2  -7  11       95.80       97.39     77.39 o 
   3  -7  11      162.22       20.10     72.84 o 
   4  -7  11      239.78      195.17     91.13 o 
  -4  -6  11      177.84       71.07    128.86 o 
  -3  -6  11      171.26      214.79    127.66 o 
  -2  -6  11       83.17      188.66     78.43 o 
  -1  -6  11      333.87      173.65     87.40 o 
   0  -6  11      510.38      566.00    118.50 o 
   1  -6  11       34.22       85.06     74.32 o 
   2  -6  11      498.63      421.43    104.03 o 
   3  -6  11      366.43      419.32    103.93 o 
   4  -6  11      391.80      348.41     73.83 o 
   5  -6  11      249.79      304.46    120.55 o 
  -5  -5  11       67.07       66.57     85.93 o 
  -4  -5  11      274.33      327.00     94.46 o 
  -3  -5  11      283.37      423.04     82.83 o 
  -2  -5  11       61.22      195.96     80.85 o 
  -1  -5  11      170.78      142.31     82.87 o 
   0  -5  11       50.93        4.36     63.64 o 
   1  -5  11      302.36      276.08     74.74 o 
   2  -5  11      575.83      623.84     87.60 o 
   3  -5  11      329.90      272.14     62.09 o 
   4  -5  11       50.77       35.14     46.56 o 
   5  -5  11       30.39       60.47     55.64 o 
   6  -5  11        3.95       44.72     66.62 o 
  -5  -4  11       74.83       51.49     80.85 o 
  -4  -4  11      296.86      384.93    117.96 o 
  -3  -4  11      416.17      285.33    105.00 o 
  -2  -4  11       44.14      109.23     72.47 o 
  -1  -4  11        1.04        5.96     55.72 o 
   0  -4  11       15.20       75.20     68.25 o 
   1  -4  11     1488.67     1367.82    118.45 o 
   2  -4  11     1843.37     1978.92    122.58 o 
   3  -4  11      190.59      185.58     56.66 o 
   4  -4  11        3.66       26.87     47.18 o 
   5  -4  11        3.11        1.05     44.71 o 
   6  -4  11       13.35       30.38     52.96 o 
   7  -4  11      319.97      423.66    101.01 o 
  -5  -3  11       97.95      175.15    106.12 o 
  -4  -3  11      446.15      410.23    232.18 o 
  -3  -3  11      206.40      140.11    159.80 o 
  -2  -3  11       94.94      117.12     74.08 o 
  -1  -3  11      377.63      517.72     71.72 o 
   0  -3  11      208.57      186.60     51.64 o 
   1  -3  11      418.15      390.88     65.41 o 
   2  -3  11     1222.84     1390.35    113.36 o 
   3  -3  11      333.09      354.76    120.05 o 
   4  -3  11      227.41      242.15    111.19 o 
   5  -3  11       74.89      121.97     79.16 o 
   6  -3  11      136.48      208.86     72.92 o 
   7  -3  11      451.70      448.32    157.42 o 
   8  -3  11      191.04      293.51    103.64 o 
  -5  -2  11       42.02       80.35     79.00 o 
  -4  -2  11      171.92      239.02     84.02 o 
  -3  -2  11       50.93       26.31     61.65 o 
  -2  -2  11      572.64      689.85     78.96 o 
  -1  -2  11      829.48      971.94     79.46 o 
   0  -2  11      228.19      333.03     49.30 o 
   1  -2  11      109.53      179.73     46.55 o 
   2  -2  11      344.84      351.40     53.77 o 
   3  -2  11       31.27       27.48     38.92 o 
   4  -2  11     1673.71     1400.48    139.37 o 
   5  -2  11      988.89      937.25    123.19 o 
   6  -2  11       76.12      101.92     84.57 o 
   7  -2  11      300.00      243.06     79.51 o 
   8  -2  11       98.76      108.41    105.02 o 
  -6  -1  11       98.62      347.85    157.27 o 
  -5  -1  11        0.42       48.51     93.42 o 
  -4  -1  11        0.19        2.22     54.20 o 
  -3  -1  11        9.74       14.32     40.63 o 
  -2  -1  11      625.91      761.03     90.79 o 
  -1  -1  11      681.28      642.93     80.80 o 
   0  -1  11      422.80      441.74     60.22 o 
   1  -1  11      124.75       93.86     43.53 o 
   2  -1  11        1.40       17.59     43.10 o 
   3  -1  11       29.97       29.07     45.19 o 
   4  -1  11     1867.40     1816.34    152.20 o 
   5  -1  11     1074.38      990.78    120.24 o 
   6  -1  11       11.45       40.66     49.44 o 
   7  -1  11        0.24       26.77     50.86 o 
   8  -1  11        2.23        1.99     56.58 o 
   9  -1  11       42.87      160.58    160.45 o 
  -5   0  11       69.20      147.51    153.14 o 
  -4   0  11       51.87      132.20     72.75 o 
  -3   0  11       23.90       54.38     42.45 o 
  -2   0  11      535.36      769.06     86.14 o 
  -1   0  11      624.53      748.52     77.03 o 
   0   0  11      184.71      259.41     53.97 o 
   1   0  11        3.91      100.40     65.19 o 
   2   0  11      117.76      154.79     43.28 o 
   3   0  11      427.57      499.59     70.39 o 
   4   0  11     1576.08     1683.78    137.35 o 
   5   0  11      296.68      294.07     75.19 o 
   6   0  11       58.91      104.73     55.73 o 
   7   0  11      121.06       83.40     53.69 o 
   8   0  11       40.92       87.74     57.96 o 
   9   0  11      122.93      134.21     68.96 o 
  -5   1  11      121.47      208.47     70.71 o 
  -4   1  11      244.67      238.49     62.59 o 
  -3   1  11      101.50       98.90     48.68 o 
  -2   1  11      614.75      746.61    118.84 o 
  -1   1  11      279.41      346.47     81.78 o 
   0   1  11       49.35       73.74     36.54 o 
   1   1  11      858.52     1000.69     87.33 o 
   2   1  11     1119.82     1143.91     98.18 o 
   3   1  11      469.39      568.23     68.06 o 
   4   1  11      900.28      911.87     91.84 o 
   5   1  11      114.65      100.72     53.76 o 
   6   1  11       19.30       36.64     48.31 o 
   7   1  11      108.09      201.43     56.11 o 
   8   1  11      199.20      235.97    101.91 o 
   9   1  11      114.76      184.64     72.97 o 
  10   1  11      193.79      215.04     76.82 o 
  -5   2  11      105.34       16.98     65.07 o 
  -4   2  11      337.20      259.83     73.07 o 
  -3   2  11       68.27       79.25     64.83 o 
  -2   2  11       15.24       58.13     52.15 o 
  -1   2  11      143.69      220.43     59.92 o 
   0   2  11      138.56      208.09     87.27 o 
   1   2  11     1653.75     1564.17    102.24 o 
   2   2  11      894.03      994.90     90.11 o 
   3   2  11      386.81      378.58     66.48 o 
   4   2  11      180.96      144.87     42.45 o 
   5   2  11        0.27       21.05     33.02 o 
   6   2  11      266.46      327.10     70.70 o 
   7   2  11      958.55     1014.85    130.92 o 
   8   2  11      136.26      125.41     82.83 o 
   9   2  11       50.86       41.66     61.39 o 
  10   2  11      126.22      179.31     69.27 o 
  -5   3  11      181.99      189.37     77.72 o 
  -4   3  11      277.00      298.65     80.49 o 
  -3   3  11       32.90       83.51    107.14 o 
  -2   3  11      232.66      252.75     98.01 o 
  -1   3  11      188.04      269.16     71.67 o 
   0   3  11        9.59       16.05     48.90 o 
   1   3  11     1012.43     1036.96     95.53 o 
   2   3  11      601.01      715.69     81.77 o 
   3   3  11        1.54       35.42     32.26 o 
   4   3  11       11.61       31.12     36.89 o 
   5   3  11      522.39      486.90     67.67 o 
   6   3  11      352.37      376.88     66.45 o 
   7   3  11     1120.93     1128.79    135.21 o 
   8   3  11      546.42      490.19    109.54 o 
   9   3  11        8.11       15.74     55.27 o 
  10   3  11        4.29        1.27     61.41 o 
  -4   4  11      115.71       95.52     85.36 o 
  -3   4  11        2.72       36.63     57.34 o 
  -2   4  11      233.46      229.29     75.31 o 
  -1   4  11      233.81      185.23     60.90 o 
   0   4  11      126.07      154.64     68.70 o 
   1   4  11     1167.84     1027.42    132.94 o 
   2   4  11      898.48     1018.45     94.67 o 
   3   4  11       40.46       19.70     38.13 o 
   4   4  11      542.01      565.93     83.03 o 
   5   4  11      482.50      584.30     90.56 o 
   6   4  11      256.80      347.93     67.73 o 
   7   4  11      353.34      353.50     69.87 o 
   8   4  11       80.50       44.04     53.26 o 
   9   4  11       25.20       50.20     58.27 o 
  10   4  11       58.99       58.52    113.90 o 
  -4   5  11        0.49        0.02     73.22 o 
  -3   5  11       17.85        2.78     58.53 o 
  -2   5  11      244.23      212.34     80.15 o 
  -1   5  11      434.17      368.54     93.45 o 
   0   5  11      204.11      291.26     67.68 o 
   1   5  11      540.01      509.83    131.30 o 
   2   5  11      148.11      130.58     50.08 o 
   3   5  11      243.56      245.39     61.60 o 
   4   5  11      750.56      810.30     88.93 o 
   5   5  11      554.11      576.19     79.76 o 
   6   5  11      115.05      120.93     48.08 o 
   7   5  11      139.72      116.41     61.91 o 
   8   5  11        5.90       36.32     43.78 o 
   9   5  11       68.18       69.36     92.26 o 
  10   5  11      154.99      217.30    117.23 o 
  -3   6  11      106.23        4.25    102.96 o 
  -2   6  11      497.43      479.82     98.67 o 
  -1   6  11      514.36      529.76    111.14 o 
   0   6  11       71.22       67.31     68.77 o 
   1   6  11        4.07        7.82     45.21 o 
   2   6  11       66.75       83.54     47.01 o 
   3   6  11      904.13      820.45     94.60 o 
   4   6  11     1421.72     1509.91    270.18 o 
   5   6  11      522.74      552.38    185.92 o 
   6   6  11      205.12      337.61    136.06 o 
   7   6  11      198.75      315.98    285.40 o 
   8   6  11       39.98        5.77    103.37 o 
   9   6  11      270.92      224.44     87.38 o 
  -2   7  11      446.29      369.10     84.48 o 
  -1   7  11      322.71      210.23     85.93 o 
   0   7  11        6.46       53.32     61.86 o 
   1   7  11      256.81      175.42     65.87 o 
   2   7  11      134.07      111.02    118.13 o 
   3   7  11      415.62      301.28     66.45 o 
   4   7  11     1019.86      814.72    107.52 o 
   5   7  11      263.83      200.13     56.64 o 
   6   7  11        0.24       20.14     39.28 o 
   7   7  11       16.52       29.92     62.14 o 
   8   7  11      190.65      117.98    110.61 o 
   9   7  11      376.01      341.08     92.82 o 
  -1   8  11       53.71        1.32     61.84 o 
   0   8  11       57.77       39.20     71.83 o 
   1   8  11      265.47      228.93     68.01 o 
   2   8  11      258.82      219.15     70.16 o 
   3   8  11      195.00      343.31     65.24 o 
   4   8  11      870.86     1047.40    112.25 o 
   5   8  11       44.30       50.09     68.66 o 
   6   8  11      613.63      552.26    227.30 o 
   7   8  11      299.94      345.47     95.41 o 
   8   8  11      319.18      160.01    121.23 o 
   1   9  11      558.04      405.45     95.46 o 
   2   9  11      435.93      275.61     79.75 o 
   3   9  11      302.89      254.27     90.50 o 
   4   9  11      195.69      162.08     74.02 o 
   5   9  11       38.32       68.50     70.93 o 
   6   9  11      366.06      290.88    114.97 o 
   7   9  11      423.44      405.60    112.15 o 
   3  10  11       26.27       40.66    111.66 o 
   4  10  11        1.24        2.49     67.68 o 
   5  10  11      169.35      128.10    161.58 o 
  -1  -7  12      235.73      594.73    136.98 o 
   0  -7  12        0.44        4.29     86.52 o 
   1  -7  12      158.40       75.52     93.36 o 
   2  -7  12       66.84       21.78     75.61 o 
  -3  -6  12       89.29      127.00    149.75 o 
  -2  -6  12       39.44        0.98     82.92 o 
  -1  -6  12      114.41       33.68     89.19 o 
   0  -6  12        0.05        8.24     83.10 o 
   1  -6  12      312.78      296.41    155.50 o 
   2  -6  12      226.26      255.57     83.95 o 
   3  -6  12       93.49      179.11     77.51 o 
   4  -6  12      204.00      148.54     81.74 o 
  -4  -5  12      217.13      345.35    181.68 o 
  -3  -5  12        3.73        4.64    102.57 o 
  -2  -5  12        3.37       84.00    115.39 o 
  -1  -5  12       32.89        4.39     70.51 o 
   0  -5  12        5.24       50.44     61.36 o 
   1  -5  12      193.86      197.73     86.22 o 
   2  -5  12      466.06      553.03     98.16 o 
   3  -5  12       73.22      102.11     49.82 o 
   4  -5  12        0.74       24.61     48.44 o 
   5  -5  12        4.15       15.87     50.96 o 
   6  -5  12      225.08       70.64     72.38 o 
  -4  -4  12      214.98      142.98    151.63 o 
  -3  -4  12        0.09       35.92     70.83 o 
  -2  -4  12       69.47        3.13     90.84 o 
  -1  -4  12       29.17       61.37     62.62 o 
   0  -4  12      277.08      255.52     72.87 o 
   1  -4  12      844.05      849.44    120.81 o 
   2  -4  12      362.84      373.61     68.41 o 
   3  -4  12        7.32       60.31     52.03 o 
   4  -4  12       12.46       94.05     66.06 o 
   5  -4  12        3.80        6.84     53.90 o 
   6  -4  12      172.83       81.61     96.24 o 
   7  -4  12      309.06      265.59    208.13 o 
  -5  -3  12       58.96        1.54     70.05 o 
  -4  -3  12      129.18       76.66     78.82 o 
  -3  -3  12       66.16       49.74     61.18 o 
  -2  -3  12      236.28      308.53     82.51 o 
  -1  -3  12       98.27      110.48     56.54 o 
   0  -3  12      169.83      251.13     56.61 o 
   1  -3  12      298.08      445.34     69.22 o 
   2  -3  12      444.42      578.31     99.20 o 
   3  -3  12       99.97       80.29     50.02 o 
   4  -3  12      330.51      285.38     76.07 o 
   5  -3  12       15.10        4.84     43.25 o 
   6  -3  12      344.47      322.11     87.94 o 
   7  -3  12      258.72      187.49     79.06 o 
  -5  -2  12        8.56       31.03     76.94 o 
  -4  -2  12       31.06       19.20     64.36 o 
  -3  -2  12      196.36      340.53     83.76 o 
  -2  -2  12      660.79      696.54    121.77 o 
  -1  -2  12       71.97      110.22     45.09 o 
   0  -2  12        3.20       51.51     38.49 o 
   1  -2  12       11.08       42.32     40.44 o 
   2  -2  12       38.51       31.17     48.37 o 
   3  -2  12      314.69      382.95     81.42 o 
   4  -2  12      891.89      928.72    153.71 o 
   5  -2  12      174.64      217.64     67.82 o 
   6  -2  12      278.03      266.76     91.41 o 
   7  -2  12      269.63       95.84     70.92 o 
   8  -2  12        0.14        2.86     60.92 o 
  -5  -1  12       12.61        9.06     73.54 o 
  -4  -1  12       20.25      100.64     75.98 o 
  -3  -1  12      136.14      172.54    115.65 o 
  -2  -1  12      347.55      485.82     88.01 o 
  -1  -1  12      103.31      201.36     57.50 o 
   0  -1  12        5.75       50.90     39.36 o 
   1  -1  12        0.02       12.51     30.68 o 
   2  -1  12        0.81       35.91     45.16 o 
   3  -1  12      273.10      256.31     66.72 o 
   4  -1  12      719.26      775.71    110.15 o 
   5  -1  12      298.51      242.17     63.90 o 
   6  -1  12       23.95       19.76     47.41 o 
   7  -1  12        6.66       64.11     68.83 o 
   8  -1  12       18.03       31.76     50.90 o 
   9  -1  12      269.47      260.66     81.65 o 
  -5   0  12       94.87      248.04    110.83 o 
  -4   0  12       83.07       51.55     60.61 o 
  -3   0  12       82.44      104.65     57.84 o 
  -2   0  12      172.69      345.79    108.16 o 
  -1   0  12      181.54      310.68    152.87 o 
   0   0  12        0.28        2.71     31.66 o 
   1   0  12       46.63      113.34     41.71 o 
   2   0  12      133.25      120.27     43.72 o 
   3   0  12      827.90     1053.55    117.17 o 
   4   0  12      288.38      345.08     86.07 o 
   5   0  12       66.91       43.69     46.45 o 
   6   0  12        3.20       62.73     53.01 o 
   7   0  12      186.22      132.76    137.76 o 
   8   0  12       95.76      125.56     68.45 o 
   9   0  12      340.98      237.48    171.87 o 
  -5   1  12      172.15      294.11     82.93 o 
  -4   1  12      133.43      126.26     84.57 o 
  -3   1  12       54.85        6.97     53.87 o 
  -2   1  12       71.46      126.11    116.20 o 
  -1   1  12       36.52       18.95     48.33 o 
   0   1  12      190.50      166.61    144.82 o 
   1   1  12      641.31      590.23     76.59 o 
   2   1  12      312.36      306.20     66.67 o 
   3   1  12      776.91      800.15     88.49 o 
   4   1  12      550.42      623.74    123.42 o 
   5   1  12       90.34       53.77     63.43 o 
   6   1  12       12.33       86.91     55.87 o 
   7   1  12      419.95      434.94     93.68 o 
   8   1  12      267.71      299.75     84.15 o 
   9   1  12      220.81      260.77     76.28 o 
  -4   2  12      147.94      121.87     64.18 o 
  -3   2  12       23.46       14.75     53.79 o 
  -2   2  12        7.74       60.41     57.40 o 
  -1   2  12        1.20       43.68     53.93 o 
   0   2  12      902.73      957.48    133.81 o 
   1   2  12     1005.63     1160.16     99.99 o 
   2   2  12       90.82      274.43     61.56 o 
   3   2  12      189.80      232.26     50.00 o 
   4   2  12       69.11       62.05     43.91 o 
   5   2  12        3.17        0.10     41.79 o 
   6   2  12      497.87      502.56     94.24 o 
   7   2  12      546.69      678.68    179.46 o 
   8   2  12      142.70       72.11     56.20 o 
   9   2  12      255.18      187.32    105.95 o 
  -4   3  12       75.50      284.29     79.06 o 
  -3   3  12        1.76       12.84     54.09 o 
  -2   3  12      158.43      251.39     95.59 o 
  -1   3  12       23.21      100.99     61.26 o 
   0   3  12      177.79      227.72     72.30 o 
   1   3  12      900.02     1117.16    135.06 o 
   2   3  12       90.62      107.60     44.40 o 
   3   3  12        4.98       11.44     40.09 o 
   4   3  12        3.60       35.10     41.12 o 
   5   3  12      413.31      317.49     78.45 o 
   6   3  12     1218.67     1335.56    110.70 o 
   7   3  12     1113.51      988.39    135.06 o 
   8   3  12       59.49       68.26    102.03 o 
   9   3  12        0.17        3.43     61.32 o 
  -3   4  12       70.08       12.25     67.38 o 
  -2   4  12      270.74      259.00     83.13 o 
  -1   4  12      217.16      308.19     77.94 o 
   0   4  12      266.61      434.89     80.46 o 
   1   4  12      496.50      552.12     98.40 o 
   2   4  12      204.98      294.28     87.17 o 
   3   4  12       60.88       83.27     44.88 o 
   4   4  12      115.24       69.75     44.25 o 
   5   4  12      236.90      259.50     60.74 o 
   6   4  12     1017.46     1125.13    120.17 o 
   7   4  12      270.30      288.38    106.61 o 
   8   4  12        1.47       20.51     48.52 o 
   9   4  12       20.74        6.50     62.09 o 
  -3   5  12      153.74      121.58    129.08 o 
  -2   5  12      335.87      438.84    121.54 o 
  -1   5  12      287.80      263.36    162.97 o 
   0   5  12      278.52      175.11     72.24 o 
   1   5  12      205.81      213.79     61.60 o 
   2   5  12       10.26       59.92     40.36 o 
   3   5  12      402.82      474.52     96.60 o 
   4   5  12      924.46      928.96    104.17 o 
   5   5  12      362.00      449.00     76.48 o 
   6   5  12      396.07      511.60     81.08 o 
   7   5  12       86.66      109.41     65.62 o 
   8   5  12       59.46       89.00     50.30 o 
   9   5  12      117.46      155.17    113.46 o 
  -2   6  12      373.19      360.07     97.40 o 
  -1   6  12      121.22        0.73     52.19 o 
   0   6  12       48.94       10.96     49.97 o 
   1   6  12        4.82       18.98     52.48 o 
   2   6  12      252.25      202.00     73.11 o 
   3   6  12     1048.82      896.79    104.81 o 
   4   6  12     1082.15     1282.23    223.80 o 
   5   6  12      318.21      329.33     60.19 o 
   6   6  12      291.33      394.90     68.60 o 
   7   6  12       13.62       20.92     49.23 o 
   8   6  12      287.09      195.18    276.56 o 
   9   6  12      262.34      375.38    152.34 o 
  -1   7  12        0.26       20.25     66.76 o 
   0   7  12       93.51      101.84     81.41 o 
   1   7  12       61.11       17.47     55.74 o 
   2   7  12      157.13       70.09     58.70 o 
   3   7  12      698.00      645.57     84.55 o 
   4   7  12      532.34      591.90     83.62 o 
   5   7  12       11.14       66.60     48.19 o 
   6   7  12        5.65       15.46     41.57 o 
   7   7  12       54.86      176.93    131.41 o 
   8   7  12      445.50      314.41     91.63 o 
   9   7  12      540.37      426.79    125.83 o 
   0   8  12      190.36      150.69     81.02 o 
   1   8  12      103.08       41.93     63.39 o 
   2   8  12      195.67      136.89     86.61 o 
   3   8  12      476.58      338.64    225.28 o 
   4   8  12      246.44      269.92     65.32 o 
   5   8  12      202.72      252.95     58.37 o 
   6   8  12      322.63      354.36     98.27 o 
   7   8  12      115.66       97.10    110.29 o 
   8   8  12      393.29      397.99    100.06 o 
   2   9  12      272.94      119.94     70.16 o 
   3   9  12      462.07      253.03     78.04 o 
   4   9  12       78.73      164.25     86.44 o 
   5   9  12      106.15       28.60     78.66 o 
   6   9  12      496.54      370.49    172.90 o 
   7   9  12      128.65        2.81     74.39 o 
  -1  -6  13        0.23       12.01     87.59 o 
   0  -6  13      100.02       11.62     85.31 o 
   1  -6  13      232.49       88.81     77.62 o 
   2  -6  13       40.50        5.55     70.68 o 
   3  -6  13       17.35       58.19     75.27 o 
  -2  -5  13       38.68       70.63    136.33 o 
  -1  -5  13        0.15       10.46     70.88 o 
   0  -5  13      122.34       66.81     71.06 o 
   1  -5  13      337.43      359.83    178.54 o 
   2  -5  13      207.21      200.06     89.80 o 
   3  -5  13        6.38        0.07     65.04 o 
   4  -5  13        6.39       23.26     60.81 o 
   5  -5  13       44.40       34.44     71.34 o 
  -3  -4  13       17.82       83.68     85.69 o 
  -2  -4  13        6.24       38.85    109.38 o 
  -1  -4  13       88.21      310.90     84.80 o 
   0  -4  13      427.21      403.60     97.02 o 
   1  -4  13      354.85      322.87    149.63 o 
   2  -4  13       34.91       33.25     52.95 o 
   3  -4  13        1.25       41.24     57.99 o 
   4  -4  13       10.39       41.23     57.52 o 
   5  -4  13      109.77       51.72     59.74 o 
   6  -4  13      356.53      301.45     84.46 o 
  -4  -3  13       28.43        3.10     76.94 o 
  -3  -3  13       49.28      152.09     71.81 o 
  -2  -3  13      104.69      249.99     83.90 o 
  -1  -3  13      309.39      347.82    130.64 o 
   0  -3  13      419.14      479.07    120.79 o 
   1  -3  13      240.61      137.89    112.79 o 
   2  -3  13       12.40       52.60     49.99 o 
   3  -3  13      294.62      261.38    171.20 o 
   4  -3  13       41.34       21.41     55.99 o 
   5  -3  13      215.67      234.69     80.55 o 
   6  -3  13      337.25      411.00     98.06 o 
   7  -3  13      109.85      124.72     94.87 o 
  -4  -2  13        2.52       42.43     70.59 o 
  -3  -2  13      173.44      107.47    123.57 o 
  -2  -2  13      349.72      395.17    118.06 o 
  -1  -2  13      117.97      131.87     66.07 o 
   0  -2  13       51.99        4.81     47.95 o 
   1  -2  13       28.16       68.88     58.61 o 
   2  -2  13      130.22       84.72     53.06 o 
   3  -2  13      457.47      544.65    132.64 o 
   4  -2  13      355.39      373.54     77.48 o 
   5  -2  13      482.01      484.19     99.22 o 
   6  -2  13      292.42      222.29     89.39 o 
   7  -2  13       62.88       60.99     67.37 o 
   8  -2  13       91.22      125.49    100.27 o 
  -4  -1  13       35.66        2.93     94.97 o 
  -3  -1  13      186.14       75.99    117.91 o 
  -2  -1  13      509.34      618.39    111.51 o 
  -1  -1  13      130.26      184.25     96.09 o 
   0  -1  13       13.68       91.88     50.21 o 
   1  -1  13        0.06       17.45     47.86 o 
   2  -1  13      126.15      174.56     73.48 o 
   3  -1  13      491.09      524.65     87.89 o 
   4  -1  13      410.35      334.38     72.01 o 
   5  -1  13      268.12      295.89     83.46 o 
   6  -1  13        0.04       12.60     50.64 o 
   7  -1  13        0.80       36.80     54.75 o 
   8  -1  13      134.78      151.15     77.24 o 
  -4   0  13      145.16       95.07    106.92 o 
  -3   0  13      203.68      364.31    121.42 o 
  -2   0  13      324.27      331.14    110.04 o 
  -1   0  13       78.33       82.54     58.22 o 
   0   0  13      139.58      184.33     69.94 o 
   1   0  13      121.94      136.51     44.08 o 
   2   0  13      503.24      517.00     71.44 o 
   3   0  13      677.92      696.21    132.17 o 
   4   0  13      150.55       58.89     53.37 o 
   5   0  13       57.39       30.49     51.16 o 
   6   0  13       70.42      106.93     58.27 o 
   7   0  13      135.16       77.37     59.84 o 
   8   0  13      294.63      371.36     92.72 o 
  -4   1  13       89.05      260.84     80.33 o 
  -3   1  13      122.51      114.89     72.29 o 
  -2   1  13      101.83      201.23     64.87 o 
  -1   1  13        2.26        6.78     46.05 o 
   0   1  13      472.93      512.29     98.81 o 
   1   1  13      646.96      593.71     77.15 o 
   2   1  13      643.30      816.05     89.88 o 
   3   1  13      856.07      942.95    105.25 o 
   4   1  13      171.38      104.18     59.77 o 
   5   1  13       60.01       58.11     53.07 o 
   6   1  13      218.25      223.00     64.92 o 
   7   1  13      239.57      145.52     69.84 o 
   8   1  13      345.72      351.26     88.14 o 
   9   1  13      174.99      194.96     91.72 o 
  -4   2  13       80.64       46.67     65.27 o 
  -3   2  13       31.98        2.54     61.97 o 
  -2   2  13        0.18       97.09     54.83 o 
  -1   2  13      337.72      319.74     87.43 o 
   0   2  13      935.91     1124.88    154.62 o 
   1   2  13      311.51      331.45    104.25 o 
   2   2  13      117.82      136.81     49.73 o 
   3   2  13       80.55      117.30     47.27 o 
   4   2  13        1.69       18.68     42.08 o 
   5   2  13      359.15      269.90     65.07 o 
   6   2  13      611.72      673.79    106.48 o 
   7   2  13      139.95      215.51     88.92 o 
   8   2  13      420.25      321.05     86.37 o 
   9   2  13      102.35      128.27     68.68 o 
  -3   3  13        0.11        1.19     57.56 o 
  -2   3  13       47.92      133.17     72.08 o 
  -1   3  13      253.89      344.70     79.53 o 
   0   3  13      726.63      783.51    121.88 o 
   1   3  13      441.60      390.80    146.56 o 
   2   3  13        1.30       37.16     42.14 o 
   3   3  13       56.78       72.78     46.64 o 
   4   3  13      102.40      104.96     60.96 o 
   5   3  13      818.76      820.76     97.30 o 
   6   3  13      881.06      740.91    118.11 o 
   7   3  13      118.31      102.00    106.64 o 
   8   3  13       14.83       68.38     79.52 o 
   9   3  13        9.85       70.96     93.78 o 
  -3   4  13      159.83      140.75    146.00 o 
  -2   4  13      125.23      169.61     98.62 o 
  -1   4  13      253.25      283.57     89.38 o 
   0   4  13      284.09      320.00     76.83 o 
   1   4  13      192.93      295.77     77.77 o 
   2   4  13        1.38       18.24     39.94 o 
   3   4  13      229.41      236.70     64.06 o 
   4   4  13       71.69       61.57     67.60 o 
   5   4  13      461.37      472.40    137.87 o 
   6   4  13      665.06      721.26     98.33 o 
   7   4  13        8.68       70.24     57.96 o 
   8   4  13        6.30        0.95     59.60 o 
   9   4  13       68.63       16.96     65.01 o 
  -2   5  13      184.66      147.59     68.94 o 
  -1   5  13      161.39      137.78    136.53 o 
   0   5  13      240.17      189.38    121.61 o 
   1   5  13        7.02      150.38     78.75 o 
   2   5  13      240.12      324.56     89.47 o 
   3   5  13      731.53      778.07     92.56 o 
   4   5  13      314.90      276.67     92.64 o 
   5   5  13      114.13      123.01     54.65 o 
   6   5  13      279.53      295.32     87.41 o 
   7   5  13        0.83        4.70     52.82 o 
   8   5  13      211.28      248.09     80.92 o 
   9   5  13      172.67      109.08     86.76 o 
  -1   6  13       24.34        0.10     57.11 o 
   0   6  13       55.65       43.85     63.26 o 
   1   6  13      100.08      117.08     78.44 o 
   2   6  13      840.35      984.96    134.59 o 
   3   6  13      708.56      692.13     87.92 o 
   4   6  13      174.95      198.83     86.02 o 
   5   6  13       93.50       52.46     44.10 o 
   6   6  13       95.37       80.38     49.74 o 
   7   6  13       44.68       46.03     51.44 o 
   8   6  13      442.81      398.07     72.90 o 
   0   7  13        8.17       80.47     75.22 o 
   1   7  13       67.72        1.08     60.84 o 
   2   7  13      645.60      585.66    114.93 o 
   3   7  13      360.26      375.66     98.06 o 
   4   7  13        1.27       71.87     51.88 o 
   5   7  13       14.01       82.68     67.72 o 
   6   7  13        3.35        0.27     47.40 o 
   7   7  13      189.88      201.27     78.59 o 
   8   7  13      639.80      683.14    264.85 o 
   1   8  13       86.05       62.01     79.21 o 
   2   8  13      279.65      250.23     82.95 o 
   3   8  13      196.86      166.19    158.90 o 
   4   8  13       33.78      170.32     78.01 o 
   5   8  13      177.86      263.42     60.95 o 
   6   8  13       29.82        8.31     62.79 o 
   7   8  13      246.19      208.93    182.77 o 
   4   9  13       57.61      189.40    158.42 o 
   5   9  13      342.01      348.40     83.72 o 
  -1  -5  14      149.76      114.03    128.86 o 
   0  -5  14      301.54      280.53    101.89 o 
   1  -5  14      259.72      372.91    132.23 o 
   2  -5  14       44.34       50.38    112.19 o 
   3  -5  14        1.40        1.66     89.13 o 
   0  -4  14      480.13      889.52    168.07 o 
   1  -4  14      201.05      462.48    159.52 o 
   2  -4  14       30.42      147.01    100.83 o 
   3  -4  14        3.90       43.09     58.21 o 
   4  -4  14      306.36      344.78     75.17 o 
   5  -4  14      408.53      369.45     92.37 o 
  -3  -3  14       96.14        0.27    100.76 o 
   0  -3  14      302.91      496.98    127.24 o 
   1  -3  14       22.30       51.98     62.13 o 
   2  -3  14      227.82      371.47     84.53 o 
   3  -3  14      140.49      167.15     98.23 o 
   4  -3  14      238.12      276.96     78.16 o 
   5  -3  14      369.09      344.19    122.44 o 
   6  -3  14      108.02      127.95     77.47 o 
  -3  -2  14      177.27      282.46    112.39 o 
  -2  -2  14      239.76      439.59    120.06 o 
  -1  -2  14       91.84        6.89     73.57 o 
   0  -2  14      105.95      192.58     82.83 o 
   1  -2  14       11.16       43.79     59.72 o 
   2  -2  14      602.75      662.28     95.21 o 
   3  -2  14      518.38      684.89    112.56 o 
   4  -2  14      369.39      472.05     97.59 o 
   5  -2  14      157.17       76.11     69.84 o 
   6  -2  14       44.97       64.81     65.76 o 
   7  -2  14       19.49        0.42     74.37 o 
  -3  -1  14      211.17      280.88    128.86 o 
  -2  -1  14      207.46      226.51    104.52 o 
  -1  -1  14        0.52        6.93     60.21 o 
   0  -1  14        1.75       22.78     54.13 o 
   1  -1  14       28.78       19.09     51.00 o 
   2  -1  14      560.20      708.70    106.62 o 
   3  -1  14      549.66      609.00    103.71 o 
   4  -1  14      109.95      210.26     58.60 o 
   5  -1  14        0.37       46.03     59.60 o 
   6  -1  14        0.01        8.36     52.04 o 
   7  -1  14       42.52       40.11     61.48 o 
  -3   0  14      137.04      104.79    106.04 o 
  -2   0  14       57.02      120.08     69.55 o 
  -1   0  14        6.63        3.25     48.56 o 
   0   0  14       97.45       36.65     59.91 o 
   1   0  14      229.44      210.76     56.41 o 
   2   0  14      575.85      669.33    108.29 o 
   3   0  14      360.22      451.36     94.74 o 
   4   0  14       11.78       61.93     56.31 o 
   5   0  14       61.01       98.53     57.28 o 
   6   0  14       52.74      148.42     68.60 o 
   7   0  14      197.73      123.78     75.19 o 
   8   0  14      333.73      375.74     77.21 o 
  -3   1  14       80.92      224.76     71.78 o 
  -2   1  14        0.85       36.16     61.85 o 
  -1   1  14       91.82      167.03     80.98 o 
   0   1  14      326.32      371.70     88.77 o 
   1   1  14      577.32      533.61    100.46 o 
   2   1  14      408.94      476.59     84.26 o 
   3   1  14      202.12      218.89     62.12 o 
   4   1  14       52.51       67.47     71.26 o 
   5   1  14      359.20      221.40     57.01 o 
   6   1  14       43.18       37.66     51.82 o 
   7   1  14      180.85      168.89    152.14 o 
   8   1  14      223.59       88.69     72.47 o 
  -3   2  14       11.95       50.81     62.38 o 
  -2   2  14       14.88       16.80     57.01 o 
  -1   2  14      341.26      487.25     89.37 o 
   0   2  14      240.73      227.35     82.93 o 
   1   2  14      184.06      109.97     65.07 o 
   2   2  14       93.78      104.92     44.95 o 
   3   2  14        1.34       39.40     45.03 o 
   4   2  14      138.72      158.38     63.81 o 
   5   2  14      752.90      637.26    116.48 o 
   6   2  14      178.77      246.77    180.79 o 
   7   2  14       62.31      132.71     65.38 o 
   8   2  14      127.70      113.00     75.45 o 
  -2   3  14       38.77      118.21     70.32 o 
  -1   3  14      466.17      437.55    113.43 o 
   0   3  14      438.82      567.44    113.72 o 
   1   3  14        1.38        9.00     53.59 o 
   2   3  14       87.04       89.08     59.11 o 
   3   3  14       21.31       32.66     44.15 o 
   4   3  14      187.72      249.28    116.78 o 
   5   3  14      685.34      741.40    136.28 o 
   6   3  14      202.41      135.51     63.33 o 
   7   3  14        0.85       11.97     57.79 o 
   8   3  14        0.92       11.73     67.61 o 
   9   3  14        4.57       62.10     74.23 o 
  -2   4  14       24.58        4.79     59.83 o 
  -1   4  14      323.95      216.51     90.85 o 
   0   4  14      265.49      470.06    100.02 o 
   1   4  14        0.14       37.20     57.13 o 
   2   4  14      145.25       50.99     61.15 o 
   3   4  14      117.91      131.19     55.45 o 
   4   4  14      145.47       62.50     50.23 o 
   5   4  14      588.08      548.64     86.10 o 
   6   4  14       99.62      122.07     58.55 o 
   7   4  14       88.72       34.80     64.72 o 
   8   4  14       81.08      103.26     67.74 o 
  -1   5  14      127.96      193.40     84.69 o 
   0   5  14       99.59      102.65    130.19 o 
   1   5  14      166.99      221.96     93.36 o 
   2   5  14      441.13      480.85    118.91 o 
   3   5  14      199.32      141.30     68.92 o 
   4   5  14      143.61       58.05     48.83 o 
   5   5  14      228.22      322.12     71.03 o 
   6   5  14       57.51       78.64     60.98 o 
   7   5  14      232.66      194.46     64.32 o 
   8   5  14      347.27      260.85     81.60 o 
   0   6  14        0.22       31.43     63.32 o 
   1   6  14      423.07      513.56    135.09 o 
   2   6  14      704.46      700.66    135.73 o 
   3   6  14      138.60      230.40    129.93 o 
   4   6  14       48.81       76.92     47.33 o 
   5   6  14       51.06       56.61     55.26 o 
   6   6  14       34.43      135.26     61.21 o 
   7   6  14      367.61      532.20     81.68 o 
   8   6  14      338.74      415.27     76.59 o 
   1   7  14      308.17      279.71     88.86 o 
   2   7  14      603.77      789.76    175.85 o 
   3   7  14       24.54       87.57     68.81 o 
   4   7  14       76.13      209.61    152.18 o 
   5   7  14       15.52      114.76     56.46 o 
   6   7  14      162.06      235.61    123.50 o 
   7   7  14      475.73      367.04     95.81 o 
   3   8  14       30.03       79.62     76.99 o 
   4   8  14      243.99      377.78     93.21 o 
   5   8  14      144.22      220.06     61.63 o 
   6   8  14      139.03      198.26    142.48 o 
   1  -4  15        6.65       24.21    107.11 o 
   2  -4  15        1.26      104.06    114.08 o 
   3  -4  15       59.94      130.98    104.62 o 
   4  -4  15      298.75      496.61    175.17 o 
   1  -3  15       16.07       50.70    100.59 o 
   2  -3  15       81.72       96.58     65.11 o 
   3  -3  15       41.01       85.85     69.75 o 
   4  -3  15      217.21      238.40     79.19 o 
   5  -3  15      289.55      400.38     83.74 o 
  -2  -2  15       29.90       14.95     95.53 o 
   1  -2  15      143.46      150.06     61.37 o 
   2  -2  15      303.45      346.76    116.98 o 
   3  -2  15      148.49      226.62     73.27 o 
   4  -2  15       50.22      113.15     70.85 o 
   5  -2  15      111.45       95.89    104.41 o 
   6  -2  15        5.70        1.20     58.53 o 
  -2  -1  15        2.28        7.33     96.48 o 
  -1  -1  15        0.05       24.50     60.86 o 
   0  -1  15        0.07       35.21     95.63 o 
   1  -1  15      108.31       92.14     73.91 o 
   2  -1  15      371.56      579.70     92.87 o 
   3  -1  15      178.33      273.10     75.73 o 
   4  -1  15        0.13       18.37     60.87 o 
   5  -1  15        6.99        0.42     53.02 o 
   6  -1  15        0.59       47.97     65.62 o 
   7  -1  15      276.97      278.63     87.65 o 
  -2   0  15        7.06        0.00     67.78 o 
  -1   0  15       25.45       89.78     88.25 o 
   0   0  15       45.64       42.71     56.93 o 
   1   0  15      126.44      272.98     84.71 o 
   2   0  15      254.78      449.49     88.24 o 
   3   0  15      168.15      143.83     70.67 o 
   4   0  15       11.16       82.57     91.60 o 
   5   0  15       64.36      112.54    122.63 o 
   6   0  15       82.20      172.69     71.33 o 
   7   0  15      299.77      197.31     79.56 o 
  -2   1  15       86.20      112.25     67.61 o 
  -1   1  15      140.24      210.35     72.35 o 
   0   1  15       95.87      127.91     66.03 o 
   1   1  15      118.03      125.59     64.16 o 
   2   1  15      138.15      107.63     57.00 o 
   3   1  15       41.44       51.59     59.45 o 
   4   1  15      169.55      210.40     70.50 o 
   5   1  15      198.91      227.60     99.28 o 
   6   1  15       91.64       27.31     58.96 o 
   7   1  15      215.06      204.39     82.72 o 
   8   1  15       81.44        6.96     80.43 o 
  -2   2  15      104.84       17.79     60.81 o 
  -1   2  15      272.20      268.88     90.44 o 
   0   2  15       32.45       10.19     56.72 o 
   1   2  15       58.78       64.55     56.38 o 
   2   2  15       74.22       65.64     69.22 o 
   3   2  15       18.59       74.69     48.74 o 
   4   2  15      480.15      557.24    134.24 o 
   5   2  15      586.47      627.80    133.30 o 
   6   2  15       49.08       99.24     70.61 o 
   7   2  15        6.35       69.80     77.07 o 
   8   2  15        2.68       34.19     60.34 o 
  -1   3  15      308.67      421.01     90.32 o 
   0   3  15        1.99        4.32     65.42 o 
   1   3  15       85.01       69.88     76.34 o 
   2   3  15       11.49       33.75     66.51 o 
   3   3  15       18.85       50.52     45.39 o 
   4   3  15      665.16      640.88    115.53 o 
   5   3  15      489.91      670.04    117.91 o 
   6   3  15       13.24        0.17     53.57 o 
   7   3  15       34.95       75.12     72.15 o 
   8   3  15        0.13       70.54     79.15 o 
  -1   4  15      210.61      256.59    217.33 o 
   0   4  15        0.46       39.36     75.08 o 
   1   4  15      178.88      136.88    140.27 o 
   2   4  15      124.72      152.27    170.81 o 
   3   4  15       96.61      109.24     57.49 o 
   4   4  15      456.83      238.76    126.77 o 
   5   4  15      265.35      287.31     78.69 o 
   6   4  15       44.14       83.92     75.63 o 
   7   4  15      139.69       92.20    105.99 o 
   8   4  15       40.38      107.64    125.84 o 
   0   5  15       10.97       29.54     75.27 o 
   1   5  15      296.98      316.74    277.58 o 
   2   5  15      222.46      217.89     81.16 o 
   3   5  15      117.67      126.36    132.34 o 
   4   5  15      229.11      225.01    124.40 o 
   5   5  15       83.69       54.29     55.09 o 
   6   5  15      117.69      198.05     62.73 o 
   7   5  15      423.16      431.16     87.79 o 
   1   6  15      317.78      430.02    135.36 o 
   2   6  15      279.09      437.18     96.06 o 
   3   6  15       19.04       98.72    100.81 o 
   4   6  15       10.73       66.68     55.52 o 
   5   6  15        4.31       84.51     55.55 o 
   6   6  15      279.21      314.26    102.47 o 
   7   6  15      335.55      412.91    117.22 o 
   3   7  15       21.27      120.31     70.21 o 
   4   7  15       68.85      108.17     78.55 o 
   5   7  15       39.32      147.34     58.48 o 
   6   7  15      336.00      305.09     87.27 o 
   1  -3  16       36.71       90.33    115.10 o 
   2  -3  16       48.99       10.19    110.83 o 
   3  -3  16       52.29       28.87     67.64 o 
   1  -2  16      135.27      226.22    111.73 o 
   2  -2  16      128.09      171.45     82.41 o 
   3  -2  16       37.01       19.34     64.86 o 
   4  -2  16       38.80      329.30    189.71 o 
   5  -2  16       81.64       26.83     64.87 o 
   0  -1  16       42.44       10.29     86.64 o 
   1  -1  16      275.50      436.46    120.18 o 
   2  -1  16      248.39      169.78     99.29 o 
   3  -1  16        6.34        7.31     65.09 o 
   4  -1  16       10.26       27.30     67.03 o 
   5  -1  16        1.36       41.05     64.14 o 
   6  -1  16       71.62       49.45     80.48 o 
  -1   0  16       44.50       67.81     71.27 o 
   0   0  16       40.00      173.88     82.14 o 
   1   0  16      171.07      108.60     89.84 o 
   2   0  16      157.27      264.91     79.43 o 
   3   0  16        2.47       36.91     68.41 o 
   4   0  16      133.05      193.75     94.33 o 
   5   0  16       74.24       54.47     70.99 o 
   6   0  16       93.13      132.62     68.08 o 
  -1   1  16       74.60       89.80     86.36 o 
   0   1  16       11.74       65.01     63.37 o 
   1   1  16       70.77       60.26     70.31 o 
   2   1  16       40.90       19.94     80.14 o 
   3   1  16       77.20      100.27     65.62 o 
   4   1  16      249.19      274.38     85.91 o 
   5   1  16      109.26      123.48    112.55 o 
   6   1  16      133.62      180.41    103.81 o 
   7   1  16      172.43      190.55     76.82 o 
   0   2  16        0.13       50.08     67.47 o 
   1   2  16       22.65      101.77    100.74 o 
   2   2  16        0.92       54.79     68.68 o 
   3   2  16      260.46      369.13     81.18 o 
   4   2  16      361.17      332.55     92.43 o 
   5   2  16       92.21        1.44     63.98 o 
   6   2  16       10.45       64.15     76.18 o 
   7   2  16       23.67        0.17     52.95 o 
   0   3  16       24.06      141.54    155.68 o 
   1   3  16       10.79       37.80     61.09 o 
   2   3  16        0.14       29.46     72.87 o 
   3   3  16      349.21      363.01     94.34 o 
   4   3  16      538.35      494.30     97.39 o 
   5   3  16       41.81       50.55     62.23 o 
   6   3  16        0.37        0.42     57.60 o 
   7   3  16        3.04       75.55     74.73 o 
   1   4  16      223.06      216.44     78.30 o 
   2   4  16       89.30      135.67     83.95 o 
   3   4  16       95.25      109.82     65.28 o 
   4   4  16      324.92      400.93     80.67 o 
   5   4  16       13.39       34.02     74.21 o 
   6   4  16       44.14        0.10     65.38 o 
   7   4  16       26.06       14.88     64.89 o 
   2   5  16      137.95      172.62    164.21 o 
   3   5  16       42.08        5.89     67.73 o 
   4   5  16       88.72      103.65     74.95 o 
   5   5  16        0.74        0.68     53.61 o 
   6   5  16      203.99      197.03     83.72 o 
   3   6  16        0.15       75.00     85.20 o 
   4   6  16        6.35       16.78     71.04 o 
   5   6  16       34.96       63.67     57.40 o 
   2  -1  17       25.90        0.05     94.73 o 
   3  -1  17       19.32        0.20     65.34 o 
   1   0  17      218.89      262.04    118.50 o 
   2   0  17        0.16      163.04    104.69 o 
   3   0  17      151.98       38.34     66.01 o 
   4   0  17       92.62      158.16     85.66 o 
   1   1  17       53.47        6.33     91.65 o 
   2   1  17       17.62      208.34    125.22 o 
   3   1  17      226.21      211.39     75.23 o 
   4   1  17      126.15      142.21    135.75 o 
   5   1  17      100.37      232.10     97.12 o 
   2   2  17       52.17      109.02    106.04 o 
   3   2  17      204.70      165.02    114.49 o 
   4   2  17      127.89      167.63     83.58 o 
   5   2  17       43.09      168.24    130.18 o 
   2   3  17      110.02       12.00     66.46 o 
   3   3  17      484.76      471.41    110.94 o 
   4   3  17      162.34      114.63    112.98 o 
   5   3  17        0.14       10.55     68.69 o 
   3   4  17      260.53      431.30    111.86 o 
   4   4  17      190.68      209.94     82.12 o 
   5   4  17       23.04       96.64     78.54 o 
                                                 
